# Supplementary material for: Crystal structure of ethyl 2-phenyl-9-phenyl­sulfonyl-9H-carbazole-3-carboxyl­ate
Source: Acta Crystallogr E Crystallogr Commun. 2015 Sep 12;71(Pt 10):o725–6. doi: 10.1107/S205698901501662X (PMC4647343; doi:10.1107/S205698901501662X)
Supplement: Supplementary file 1 [file e-71-0o725-sup1.cif]

##############################################################################
#                                                                            #
# This CIF contains the data in a paper accepted for publication in          #
# Acta Crystallographica Section E. It conforms to the requirements of       #
# Notes for Authors for Acta Crystallographica Section E, and has been       #
# peer reviewed under the auspices of the IUCr Commission on Journals.       #
#                                                                            #
# Full details of the Crystallographic Information File format               #
# are given in the paper "The Crystallographic Information File (CIF):       #
# a New Standard Archive File for Crystallography" by S. R. Hall, F. H.      #
# Allen and I. D. Brown [Acta Cryst. (1991), A47, 655-685].                  #
#                                                                            #
# The current version of the core CIF dictionary is obtainable from          #
# ftp://ftp.iucr.org/pub/cif_core.dic.                                       #
#                                                                            #
# Software is freely available for graphical display of the structure(s)     #
# in this CIF. For information consult the CIF software page                 #
# http://www.iucr.org/resources/cif/software.                                #
#                                                                            #
# This file may be used for bona fide research purposes within the           #
# scientific community so long as proper attribution is given to the journal # 
# article from which it was obtained.                                        #
#                                                                            #
##############################################################################
data_global
_audit_creation_method     SHELXL97
_journal_date_recd_electronic     2015-09-05
_journal_date_accepted     2015-09-06
_journal_name_full     'Acta Crystallographica, Section E'
_journal_year     2015
_journal_volume     71
_journal_issue     10
_journal_page_first     o725
_journal_page_last     o726
_journal_paper_category     HO
_journal_paper_doi     10.1107/S205698901501662X
_journal_coeditor_code     HB7499
_publ_contact_author_name     'G. Chakkaravarthi'
_publ_contact_author_address
;
Department of Physics
CPCL Polytechnic College
Chennai 600 068
India
;
_publ_contact_author_email
                             'chakkaravarthi_2005@yahoo.com, ryamuna1@gmail.com'
_publ_contact_author_fax     ?
_publ_contact_author_phone     '09940334668'
_publ_section_title
;
Crystal structure of ethyl
2-phenyl-9-phenylsulfonyl-9<i>H</i>-carbazole-3-carboxylate
;
loop_
    _publ_author_name
    _publ_author_address
    'M. Umadevi'
;
Research and Development Centre,
Bharathiar University
Coimbatore 641 046
India
Department of Chemistry,
Pallavan College of Engineering,
Kanchipuram 631 502,
India
;
    'P. Raju'
;
Department of Organic Chemistry,
University of Madras,
Guindy Campus, Chennai 600 025,
India
;
    'R. Yamuna'
;
Department of Sciences, Chemistry and Materials Research Lab,
Amrita Vishwa Vidyapeetham University,
Ettimadai, Coimbatore 641 112,
India
;
    'A. K. Mohanakrishnan'
;
Department of Organic Chemistry,
University of Madras,
Guindy Campus, Chennai 600 025,
India
;
    'G. Chakkaravarthi'
;
Department of Physics,
CPCL Polytechnic College,
Chennai 600 068,
India
;
_publ_section_synopsis     .
data_I
_audit_creation_method     SHELXL-97
_database_code_depnum_ccdc_archive     'CCDC 1422541'
_chemical_name_systematic
;
Ethyl 2-phenyl-9-phenylsulfonyl-9<i>H</i>-carbazole-3-carboxylate
;
_chemical_name_common     ?
_chemical_formula_moiety     'C27 H21 N O4 S'
_chemical_formula_sum     'C27 H21 N O4 S'
_chemical_formula_iupac     'C27 H21 N O4 S'
_chemical_formula_weight     455.51
_chemical_melting_point     ?
_symmetry_cell_setting     monoclinic
_symmetry_space_group_name_H-M     'P 21/n'
_symmetry_space_group_name_Hall     '-P 2yn'
loop_
    _symmetry_equiv_pos_as_xyz
    'x, y, z'
    '-x+1/2, y+1/2, -z+1/2'
    '-x, -y, -z'
    'x-1/2, -y-1/2, z-1/2'
_cell_length_a     13.7655(8)
_cell_length_b     7.8207(4)
_cell_length_c     20.9500(12)
_cell_angle_alpha     90.00
_cell_angle_beta     94.054(2)
_cell_angle_gamma     90.00
_cell_volume     2249.7(2)
_cell_formula_units_Z     4
_cell_measurement_reflns_used     9043
_cell_measurement_theta_min     2.8
_cell_measurement_theta_max     24.7
_cell_measurement_temperature     295(2)
_exptl_crystal_description     block
_exptl_crystal_colour     colourless
_exptl_crystal_size_max     0.28
_exptl_crystal_size_mid     0.26
_exptl_crystal_size_min     0.24
_exptl_crystal_density_diffrn     1.345
_exptl_crystal_density_meas     ?
_exptl_crystal_density_method     'not measured'
_exptl_crystal_F_000     952
_exptl_absorpt_coefficient_mu     0.179
_exptl_absorpt_correction_type     multi-scan
_exptl_absorpt_process_details
;
(SADABS; Sheldrick, 1996)
;
_exptl_absorpt_correction_T_min     0.9517
_exptl_absorpt_correction_T_max     0.9584
_exptl_special_details     ?
_diffrn_ambient_temperature     295(2)
_diffrn_radiation_type     MoK\a
_diffrn_radiation_wavelength     0.71073
_diffrn_radiation_source     'fine-focus sealed tube'
_diffrn_radiation_monochromator     graphite
_diffrn_measurement_device_type     'Bruker Kappa APEXII CCD'
_diffrn_measurement_method     '\w and \f scan'
_diffrn_detector_area_resol_mean     ?
_diffrn_reflns_number     39017
_diffrn_reflns_av_R_equivalents     0.0476
_diffrn_reflns_av_sigmaI/netI     0.0383
_diffrn_reflns_theta_min     2.78
_diffrn_reflns_theta_max     27.31
_diffrn_reflns_theta_full     27.31
_diffrn_measured_fraction_theta_max     0.986
_diffrn_measured_fraction_theta_full     0.986
_diffrn_reflns_limit_h_min     -17
_diffrn_reflns_limit_h_max     17
_diffrn_reflns_limit_k_min     -9
_diffrn_reflns_limit_k_max     9
_diffrn_reflns_limit_l_min     -26
_diffrn_reflns_limit_l_max     26
_diffrn_standards_number     0
_diffrn_standards_interval_count     ?
_diffrn_standards_interval_time     0
_diffrn_standards_decay_%     ?
_refine_special_details
;
Refinement of <i>F</i>^2^ against ALL reflections. The weighted <i>R</i>-factor
<i>wR</i> and goodness of fit <i>S</i> are based on <i>F</i>^2^, conventional
<i>R</i>-factors <i>R</i> are based on <i>F</i>, with <i>F</i> set to zero for
negative <i>F</i>^2^. The threshold expression of <i>F</i>^2^ >
\s(<i>F</i>^2^) is used only for calculating <i>R</i>-factors(gt) <i>etc</i>.
and is not relevant to the choice of reflections for refinement.
<i>R</i>-factors based on <i>F</i>^2^ are statistically about twice as large
as those based on <i>F</i>, and <i>R</i>- factors based on ALL data will be
even larger.
;
_reflns_number_total     4997
_reflns_number_gt     2939
_reflns_threshold_expression     I>2\s(I)
_refine_ls_structure_factor_coef     Fsqd
_refine_ls_matrix_type     full
_refine_ls_R_factor_all     0.1076
_refine_ls_R_factor_gt     0.0479
_refine_ls_wR_factor_gt     0.1128
_refine_ls_wR_factor_ref     0.1457
_refine_ls_goodness_of_fit_ref     1.038
_refine_ls_restrained_S_all     1.038
_refine_ls_number_reflns     4997
_refine_ls_number_parameters     299
_refine_ls_number_restraints     4
_refine_ls_hydrogen_treatment     constr
_refine_ls_weighting_scheme     calc
_refine_ls_weighting_details
         'calc w=1/[\s^2^(Fo^2^)+(0.0543P)^2^+1.1538P] where P=(Fo^2^+2Fc^2^)/3'
_atom_sites_solution_hydrogens     geom
_atom_sites_solution_primary     direct
_atom_sites_solution_secondary     difmap
_refine_ls_shift/su_max     0.000
_refine_ls_shift/su_mean     0.000
_refine_diff_density_max     0.191
_refine_diff_density_min     -0.337
_refine_ls_extinction_method     none
_refine_ls_extinction_coef     ?
loop_
    _atom_type_symbol
    _atom_type_description
    _atom_type_scat_dispersion_real
    _atom_type_scat_dispersion_imag
    _atom_type_scat_source
    'C' 'C' 0.0033 0.0016
                         'International Tables Vol C Tables 4.2.6.8 and 6.1.1.4'
    'H' 'H' 0.0000 0.0000
                         'International Tables Vol C Tables 4.2.6.8 and 6.1.1.4'
    'N' 'N' 0.0061 0.0033
                         'International Tables Vol C Tables 4.2.6.8 and 6.1.1.4'
    'O' 'O' 0.0106 0.0060
                         'International Tables Vol C Tables 4.2.6.8 and 6.1.1.4'
    'S' 'S' 0.1246 0.1234
                         'International Tables Vol C Tables 4.2.6.8 and 6.1.1.4'
_computing_data_collection
;
APEX2 (Bruker, 2004)
;
_computing_cell_refinement
;
SAINT (Bruker, 2004)
;
_computing_data_reduction
;
SAINT (Bruker, 2004)
;
_computing_structure_solution
;
SHELXS97 (Sheldrick, 2008)
;
_computing_structure_refinement
;
SHELXL97 (Sheldrick, 2008)
;
_computing_molecular_graphics
;
PLATON (Spek, 2009)
;
_computing_publication_material
;
SHELXL97 (Sheldrick, 2008) and PLATON (Spek, 2009)
;
loop_
    _atom_site_type_symbol
    _atom_site_label
    _atom_site_fract_x
    _atom_site_fract_y
    _atom_site_fract_z
    _atom_site_U_iso_or_equiv
    _atom_site_adp_type
    _atom_site_calc_flag
    _atom_site_refinement_flags
    _atom_site_occupancy
    _atom_site_symmetry_multiplicity
    _atom_site_disorder_assembly
    _atom_site_disorder_group
    C C1 0.66860(19) 0.3090(3) 0.66383(11) 0.0483(6) Uani d . 1 1 . .
    C C2 0.6003(2) 0.4052(4) 0.69291(13) 0.0620(7) Uani d . 1 1 . .
    H H2 0.5399 0.3594 0.7007 0.074 Uiso calc R 1 1 . .
    C C3 0.6240(3) 0.5717(4) 0.71020(15) 0.0806(10) Uani d . 1 1 . .
    H H3 0.5791 0.6392 0.7298 0.097 Uiso calc R 1 1 . .
    C C4 0.7125(3) 0.6369(4) 0.69873(15) 0.0834(11) Uani d . 1 1 . .
    H H4 0.7273 0.7492 0.7103 0.100 Uiso calc R 1 1 . .
    C C5 0.7798(3) 0.5405(5) 0.67054(16) 0.0807(10) Uani d . 1 1 . .
    H H5 0.8403 0.5869 0.6634 0.097 Uiso calc R 1 1 . .
    C C6 0.7586(2) 0.3740(4) 0.65255(13) 0.0625(7) Uani d . 1 1 . .
    H H6 0.8041 0.3074 0.6332 0.075 Uiso calc R 1 1 . .
    C C7 0.48068(17) 0.1830(3) 0.55839(12) 0.0469(6) Uani d . 1 1 . .
    C C8 0.4049(2) 0.1610(3) 0.59744(14) 0.0597(7) Uani d . 1 1 . .
    H H8 0.4138 0.1059 0.6367 0.072 Uiso calc R 1 1 . .
    C C9 0.3155(2) 0.2248(4) 0.57535(17) 0.0699(9) Uani d . 1 1 . .
    H H9 0.2632 0.2133 0.6007 0.084 Uiso calc R 1 1 . .
    C C10 0.3011(2) 0.3051(4) 0.51685(17) 0.0708(9) Uani d . 1 1 . .
    H H10 0.2395 0.3462 0.5036 0.085 Uiso calc R 1 1 . .
    C C11 0.37638(19) 0.3250(4) 0.47802(15) 0.0600(7) Uani d . 1 1 . .
    H H11 0.3667 0.3787 0.4385 0.072 Uiso calc R 1 1 . .
    C C12 0.46766(17) 0.2630(3) 0.49929(12) 0.0470(6) Uani d . 1 1 . .
    C C13 0.55983(17) 0.2628(3) 0.47067(11) 0.0426(6) Uani d . 1 1 . .
    C C14 0.58915(19) 0.3254(3) 0.41368(12) 0.0497(6) Uani d . 1 1 . .
    H H14 0.5440 0.3765 0.3846 0.060 Uiso calc R 1 1 . .
    C C15 0.68539(19) 0.3126(3) 0.39965(11) 0.0475(6) Uani d . 1 1 . .
    C C16 0.75333(18) 0.2285(3) 0.44225(12) 0.0466(6) Uani d . 1 1 . .
    C C17 0.72340(17) 0.1631(3) 0.49910(11) 0.0444(6) Uani d . 1 1 . .
    H H17 0.7673 0.1061 0.5274 0.053 Uiso calc R 1 1 . .
    C C18 0.62778(17) 0.1835(3) 0.51332(11) 0.0416(5) Uani d . 1 1 . .
    C C19 0.7118(2) 0.4012(3) 0.34099(14) 0.0607(7) Uani d . 1 1 . .
    C C20 0.8370(3) 0.5489(6) 0.2923(2) 0.1093(14) Uani d . 1 1 . .
    H H20A 0.8004 0.6526 0.2822 0.131 Uiso calc R 1 1 . .
    H H20B 0.8302 0.4733 0.2556 0.131 Uiso calc R 1 1 . .
    C C21 0.9384(4) 0.5893(7) 0.3073(3) 0.157(2) Uani d . 1 1 . .
    H H21A 0.9443 0.6653 0.3434 0.236 Uiso calc R 1 1 . .
    H H21B 0.9644 0.6434 0.2711 0.236 Uiso calc R 1 1 . .
    H H21C 0.9739 0.4860 0.3175 0.236 Uiso calc R 1 1 . .
    C C22 0.8555(2) 0.1969(4) 0.42791(15) 0.0608(7) Uani d . 1 1 . .
    C C23 0.9301(2) 0.2432(6) 0.4718(2) 0.0980(12) Uani d . 1 1 . .
    H H23 0.9162 0.2978 0.5096 0.118 Uiso calc R 1 1 . .
    C C24 1.0256(3) 0.2082(8) 0.4597(3) 0.158(2) Uani d U 1 1 . .
    H H24 1.0756 0.2380 0.4898 0.190 Uiso calc R 1 1 . .
    C C25 1.0471(4) 0.1317(8) 0.4049(4) 0.173(3) Uani d U 1 1 . .
    H H25 1.1117 0.1126 0.3966 0.208 Uiso calc R 1 1 . .
    C C26 0.9744(4) 0.0826(6) 0.3620(3) 0.147(2) Uani d U 1 1 . .
    H H26 0.9895 0.0263 0.3248 0.176 Uiso calc R 1 1 . .
    C C27 0.8780(3) 0.1146(4) 0.37239(18) 0.0861(11) Uani d . 1 1 . .
    H H27 0.8287 0.0811 0.3424 0.103 Uiso calc R 1 1 . .
    N N1 0.58011(14) 0.1277(2) 0.56748(9) 0.0444(5) Uani d . 1 1 . .
    O O1 0.57068(14) 0.0310(2) 0.67859(9) 0.0702(6) Uani d . 1 1 . .
    O O2 0.72574(14) 0.0126(2) 0.62797(9) 0.0634(5) Uani d U 1 1 . .
    O O3 0.65793(19) 0.4200(3) 0.29378(10) 0.0948(8) Uani d . 1 1 . .
    O O4 0.80077(15) 0.4669(3) 0.34730(10) 0.0734(6) Uani d . 1 1 . .
    S S1 0.63858(5) 0.10114(8) 0.63854(3) 0.0509(2) Uani d U 1 1 . .
loop_
    _atom_site_aniso_label
    _atom_site_aniso_U_11
    _atom_site_aniso_U_22
    _atom_site_aniso_U_33
    _atom_site_aniso_U_12
    _atom_site_aniso_U_13
    _atom_site_aniso_U_23
    C1 0.0547(16) 0.0481(14) 0.0409(13) 0.0008(12) -0.0055(11) 0.0048(11)
    C2 0.0679(19) 0.0637(17) 0.0538(16) 0.0102(15) 0.0008(14) -0.0075(14)
    C3 0.109(3) 0.068(2) 0.0622(19) 0.019(2) -0.0103(19) -0.0144(16)
    C4 0.132(3) 0.0536(18) 0.0597(19) -0.006(2) -0.030(2) 0.0012(15)
    C5 0.089(3) 0.078(2) 0.072(2) -0.029(2) -0.0194(18) 0.0139(18)
    C6 0.0603(19) 0.0667(18) 0.0591(17) -0.0064(14) -0.0056(14) 0.0076(14)
    C7 0.0411(15) 0.0379(12) 0.0624(16) -0.0072(11) 0.0091(12) -0.0121(11)
    C8 0.0522(18) 0.0551(15) 0.0735(18) -0.0113(13) 0.0173(14) -0.0106(14)
    C9 0.0479(19) 0.0633(18) 0.101(3) -0.0128(14) 0.0230(17) -0.0223(18)
    C10 0.0380(17) 0.0687(19) 0.105(3) -0.0051(14) -0.0003(17) -0.0231(18)
    C11 0.0417(16) 0.0593(16) 0.0779(19) -0.0003(13) -0.0036(14) -0.0114(14)
    C12 0.0425(15) 0.0393(12) 0.0587(15) -0.0049(11) 0.0016(12) -0.0124(11)
    C13 0.0383(14) 0.0390(12) 0.0503(14) -0.0034(10) 0.0006(11) -0.0076(11)
    C14 0.0518(16) 0.0478(13) 0.0485(14) 0.0027(12) -0.0038(12) -0.0051(11)
    C15 0.0537(16) 0.0427(13) 0.0464(14) 0.0003(12) 0.0064(12) -0.0030(11)
    C16 0.0444(15) 0.0412(12) 0.0550(15) -0.0004(11) 0.0078(12) -0.0024(11)
    C17 0.0397(14) 0.0450(13) 0.0484(14) 0.0038(11) 0.0029(11) 0.0005(11)
    C18 0.0438(15) 0.0358(11) 0.0454(13) -0.0048(10) 0.0055(11) -0.0058(10)
    C19 0.074(2) 0.0547(16) 0.0545(17) 0.0057(15) 0.0150(15) 0.0020(13)
    C20 0.124(4) 0.106(3) 0.105(3) -0.003(3) 0.052(3) 0.041(2)
    C21 0.121(4) 0.149(4) 0.212(6) -0.001(3) 0.091(4) 0.068(4)
    C22 0.0500(17) 0.0580(16) 0.0767(19) 0.0079(13) 0.0211(15) 0.0163(14)
    C23 0.046(2) 0.137(3) 0.111(3) -0.007(2) 0.006(2) 0.036(3)
    C24 0.046(3) 0.217(6) 0.214(5) 0.001(3) 0.016(3) 0.115(4)
    C25 0.089(3) 0.160(5) 0.284(7) 0.056(3) 0.106(3) 0.131(4)
    C26 0.158(4) 0.086(3) 0.215(5) 0.055(3) 0.137(4) 0.052(3)
    C27 0.094(3) 0.0635(19) 0.108(3) 0.0209(17) 0.056(2) 0.0117(18)
    N1 0.0435(12) 0.0426(10) 0.0477(11) -0.0024(9) 0.0078(9) -0.0016(9)
    O1 0.0807(14) 0.0662(12) 0.0660(12) -0.0102(10) 0.0219(11) 0.0172(10)
    O2 0.0687(11) 0.0556(11) 0.0662(12) 0.0211(9) 0.0060(9) 0.0091(9)
    O3 0.113(2) 0.115(2) 0.0549(13) -0.0079(15) -0.0046(13) 0.0193(13)
    O4 0.0736(15) 0.0710(13) 0.0786(14) 0.0018(11) 0.0273(11) 0.0238(11)
    S1 0.0585(4) 0.0428(3) 0.0519(4) 0.0026(3) 0.0086(3) 0.0075(3)
_geom_special_details
;
All e.s.d.'s (except the e.s.d. in the dihedral angle between two l.s. planes)
are estimated using the full covariance matrix. The cell e.s.d.'s are taken
into account individually in the estimation of e.s.d.'s in distances, angles
and torsion angles; correlations between e.s.d.'s in cell parameters are only
used when they are defined by crystal symmetry. An approximate (isotropic)
treatment of cell e.s.d.'s is used for estimating e.s.d.'s involving l.s.
planes.
;
loop_
    _geom_bond_atom_site_label_1
    _geom_bond_atom_site_label_2
    _geom_bond_site_symmetry_2
    _geom_bond_distance
    _geom_bond_publ_flag
    C1 C6 . 1.375(4) ?
    C1 C2 . 1.379(4) ?
    C1 S1 . 1.750(3) ?
    C2 C3 . 1.384(4) ?
    C2 H2 . 0.9300 ?
    C3 C4 . 1.357(5) ?
    C3 H3 . 0.9300 ?
    C4 C5 . 1.361(5) ?
    C4 H4 . 0.9300 ?
    C5 C6 . 1.381(4) ?
    C5 H5 . 0.9300 ?
    C6 H6 . 0.9300 ?
    C7 C8 . 1.381(3) ?
    C7 C12 . 1.388(4) ?
    C7 N1 . 1.435(3) ?
    C8 C9 . 1.377(4) ?
    C8 H8 . 0.9300 ?
    C9 C10 . 1.379(4) ?
    C9 H9 . 0.9300 ?
    C10 C11 . 1.371(4) ?
    C10 H10 . 0.9300 ?
    C11 C12 . 1.391(4) ?
    C11 H11 . 0.9300 ?
    C12 C13 . 1.441(3) ?
    C13 C14 . 1.377(3) ?
    C13 C18 . 1.393(3) ?
    C14 C15 . 1.381(3) ?
    C14 H14 . 0.9300 ?
    C15 C16 . 1.409(3) ?
    C15 C19 . 1.478(4) ?
    C16 C17 . 1.385(3) ?
    C16 C22 . 1.480(3) ?
    C17 C18 . 1.379(3) ?
    C17 H17 . 0.9300 ?
    C18 N1 . 1.419(3) ?
    C19 O3 . 1.202(3) ?
    C19 O4 . 1.326(3) ?
    C20 O4 . 1.438(4) ?
    C20 C21 . 1.443(6) ?
    C20 H20A . 0.9700 ?
    C20 H20B . 0.9700 ?
    C21 H21A . 0.9600 ?
    C21 H21B . 0.9600 ?
    C21 H21C . 0.9600 ?
    C22 C23 . 1.377(5) ?
    C22 C27 . 1.383(4) ?
    C23 C24 . 1.385(5) ?
    C23 H23 . 0.9300 ?
    C24 C25 . 1.345(9) ?
    C24 H24 . 0.9300 ?
    C25 C26 . 1.354(9) ?
    C25 H25 . 0.9300 ?
    C26 C27 . 1.383(5) ?
    C26 H26 . 0.9300 ?
    C27 H27 . 0.9300 ?
    N1 S1 . 1.655(2) ?
    O1 S1 . 1.4103(18) ?
    O2 S1 . 1.4163(18) ?
loop_
    _geom_angle_atom_site_label_1
    _geom_angle_atom_site_label_2
    _geom_angle_atom_site_label_3
    _geom_angle_site_symmetry_1
    _geom_angle_site_symmetry_3
    _geom_angle
    _geom_angle_publ_flag
    C6 C1 C2 . . 121.6(3) ?
    C6 C1 S1 . . 119.2(2) ?
    C2 C1 S1 . . 119.1(2) ?
    C1 C2 C3 . . 118.3(3) ?
    C1 C2 H2 . . 120.9 ?
    C3 C2 H2 . . 120.9 ?
    C4 C3 C2 . . 120.3(3) ?
    C4 C3 H3 . . 119.8 ?
    C2 C3 H3 . . 119.8 ?
    C3 C4 C5 . . 121.1(3) ?
    C3 C4 H4 . . 119.5 ?
    C5 C4 H4 . . 119.5 ?
    C4 C5 C6 . . 120.2(3) ?
    C4 C5 H5 . . 119.9 ?
    C6 C5 H5 . . 119.9 ?
    C1 C6 C5 . . 118.6(3) ?
    C1 C6 H6 . . 120.7 ?
    C5 C6 H6 . . 120.7 ?
    C8 C7 C12 . . 122.0(2) ?
    C8 C7 N1 . . 129.6(3) ?
    C12 C7 N1 . . 108.4(2) ?
    C9 C8 C7 . . 116.7(3) ?
    C9 C8 H8 . . 121.6 ?
    C7 C8 H8 . . 121.6 ?
    C8 C9 C10 . . 122.2(3) ?
    C8 C9 H9 . . 118.9 ?
    C10 C9 H9 . . 118.9 ?
    C11 C10 C9 . . 120.7(3) ?
    C11 C10 H10 . . 119.6 ?
    C9 C10 H10 . . 119.6 ?
    C10 C11 C12 . . 118.3(3) ?
    C10 C11 H11 . . 120.8 ?
    C12 C11 H11 . . 120.8 ?
    C7 C12 C11 . . 120.0(2) ?
    C7 C12 C13 . . 108.0(2) ?
    C11 C12 C13 . . 132.0(3) ?
    C14 C13 C18 . . 119.3(2) ?
    C14 C13 C12 . . 132.9(2) ?
    C18 C13 C12 . . 107.7(2) ?
    C13 C14 C15 . . 120.2(2) ?
    C13 C14 H14 . . 119.9 ?
    C15 C14 H14 . . 119.9 ?
    C14 C15 C16 . . 120.2(2) ?
    C14 C15 C19 . . 116.0(2) ?
    C16 C15 C19 . . 123.7(2) ?
    C17 C16 C15 . . 119.5(2) ?
    C17 C16 C22 . . 117.2(2) ?
    C15 C16 C22 . . 123.2(2) ?
    C18 C17 C16 . . 119.3(2) ?
    C18 C17 H17 . . 120.4 ?
    C16 C17 H17 . . 120.4 ?
    C17 C18 C13 . . 121.4(2) ?
    C17 C18 N1 . . 129.7(2) ?
    C13 C18 N1 . . 108.8(2) ?
    O3 C19 O4 . . 123.1(3) ?
    O3 C19 C15 . . 124.6(3) ?
    O4 C19 C15 . . 112.2(3) ?
    O4 C20 C21 . . 107.9(4) ?
    O4 C20 H20A . . 110.1 ?
    C21 C20 H20A . . 110.1 ?
    O4 C20 H20B . . 110.1 ?
    C21 C20 H20B . . 110.1 ?
    H20A C20 H20B . . 108.4 ?
    C20 C21 H21A . . 109.5 ?
    C20 C21 H21B . . 109.5 ?
    H21A C21 H21B . . 109.5 ?
    C20 C21 H21C . . 109.5 ?
    H21A C21 H21C . . 109.5 ?
    H21B C21 H21C . . 109.5 ?
    C23 C22 C27 . . 119.0(3) ?
    C23 C22 C16 . . 119.6(3) ?
    C27 C22 C16 . . 121.4(3) ?
    C22 C23 C24 . . 119.9(5) ?
    C22 C23 H23 . . 120.1 ?
    C24 C23 H23 . . 120.1 ?
    C25 C24 C23 . . 120.9(6) ?
    C25 C24 H24 . . 119.5 ?
    C23 C24 H24 . . 119.5 ?
    C24 C25 C26 . . 119.7(5) ?
    C24 C25 H25 . . 120.1 ?
    C26 C25 H25 . . 120.1 ?
    C25 C26 C27 . . 121.1(6) ?
    C25 C26 H26 . . 119.4 ?
    C27 C26 H26 . . 119.4 ?
    C22 C27 C26 . . 119.4(4) ?
    C22 C27 H27 . . 120.3 ?
    C26 C27 H27 . . 120.3 ?
    C18 N1 C7 . . 106.97(19) ?
    C18 N1 S1 . . 122.35(16) ?
    C7 N1 S1 . . 123.77(16) ?
    C19 O4 C20 . . 117.6(3) ?
    O1 S1 O2 . . 120.49(12) ?
    O1 S1 N1 . . 106.47(11) ?
    O2 S1 N1 . . 106.51(10) ?
    O1 S1 C1 . . 109.47(12) ?
    O2 S1 C1 . . 108.49(12) ?
    N1 S1 C1 . . 104.18(10) ?
loop_
    _geom_torsion_atom_site_label_1
    _geom_torsion_atom_site_label_2
    _geom_torsion_atom_site_label_3
    _geom_torsion_atom_site_label_4
    _geom_torsion_site_symmetry_1
    _geom_torsion_site_symmetry_2
    _geom_torsion_site_symmetry_3
    _geom_torsion_site_symmetry_4
    _geom_torsion
    _geom_torsion_publ_flag
    C6 C1 C2 C3 . . . . 0.7(4) ?
    S1 C1 C2 C3 . . . . -177.4(2) ?
    C1 C2 C3 C4 . . . . -0.2(4) ?
    C2 C3 C4 C5 . . . . -0.4(5) ?
    C3 C4 C5 C6 . . . . 0.6(5) ?
    C2 C1 C6 C5 . . . . -0.6(4) ?
    S1 C1 C6 C5 . . . . 177.5(2) ?
    C4 C5 C6 C1 . . . . -0.1(4) ?
    C12 C7 C8 C9 . . . . -1.0(4) ?
    N1 C7 C8 C9 . . . . -178.3(2) ?
    C7 C8 C9 C10 . . . . 0.8(4) ?
    C8 C9 C10 C11 . . . . -0.2(4) ?
    C9 C10 C11 C12 . . . . -0.3(4) ?
    C8 C7 C12 C11 . . . . 0.5(4) ?
    N1 C7 C12 C11 . . . . 178.4(2) ?
    C8 C7 C12 C13 . . . . -179.2(2) ?
    N1 C7 C12 C13 . . . . -1.3(2) ?
    C10 C11 C12 C7 . . . . 0.1(4) ?
    C10 C11 C12 C13 . . . . 179.7(2) ?
    C7 C12 C13 C14 . . . . -179.2(2) ?
    C11 C12 C13 C14 . . . . 1.2(4) ?
    C7 C12 C13 C18 . . . . -0.5(3) ?
    C11 C12 C13 C18 . . . . 179.9(2) ?
    C18 C13 C14 C15 . . . . -1.3(3) ?
    C12 C13 C14 C15 . . . . 177.3(2) ?
    C13 C14 C15 C16 . . . . 2.9(3) ?
    C13 C14 C15 C19 . . . . -173.1(2) ?
    C14 C15 C16 C17 . . . . -1.8(3) ?
    C19 C15 C16 C17 . . . . 173.8(2) ?
    C14 C15 C16 C22 . . . . 174.6(2) ?
    C19 C15 C16 C22 . . . . -9.7(4) ?
    C15 C16 C17 C18 . . . . -0.8(3) ?
    C22 C16 C17 C18 . . . . -177.5(2) ?
    C16 C17 C18 C13 . . . . 2.4(3) ?
    C16 C17 C18 N1 . . . . 179.5(2) ?
    C14 C13 C18 C17 . . . . -1.4(3) ?
    C12 C13 C18 C17 . . . . 179.7(2) ?
    C14 C13 C18 N1 . . . . -179.00(19) ?
    C12 C13 C18 N1 . . . . 2.1(2) ?
    C14 C15 C19 O3 . . . . -31.9(4) ?
    C16 C15 C19 O3 . . . . 152.3(3) ?
    C14 C15 C19 O4 . . . . 144.6(2) ?
    C16 C15 C19 O4 . . . . -31.2(3) ?
    C17 C16 C22 C23 . . . . -54.3(4) ?
    C15 C16 C22 C23 . . . . 129.2(3) ?
    C17 C16 C22 C27 . . . . 122.7(3) ?
    C15 C16 C22 C27 . . . . -53.8(4) ?
    C27 C22 C23 C24 . . . . 0.5(5) ?
    C16 C22 C23 C24 . . . . 177.6(3) ?
    C22 C23 C24 C25 . . . . 1.0(7) ?
    C23 C24 C25 C26 . . . . -2.3(9) ?
    C24 C25 C26 C27 . . . . 2.1(9) ?
    C23 C22 C27 C26 . . . . -0.8(5) ?
    C16 C22 C27 C26 . . . . -177.8(3) ?
    C25 C26 C27 C22 . . . . -0.5(7) ?
    C17 C18 N1 C7 . . . . 179.8(2) ?
    C13 C18 N1 C7 . . . . -2.9(2) ?
    C17 C18 N1 S1 . . . . 28.0(3) ?
    C13 C18 N1 S1 . . . . -154.65(16) ?
    C8 C7 N1 C18 . . . . -179.8(2) ?
    C12 C7 N1 C18 . . . . 2.6(2) ?
    C8 C7 N1 S1 . . . . -28.5(3) ?
    C12 C7 N1 S1 . . . . 153.85(16) ?
    O3 C19 O4 C20 . . . . -6.6(4) ?
    C15 C19 O4 C20 . . . . 176.9(3) ?
    C21 C20 O4 C19 . . . . -172.3(3) ?
    C18 N1 S1 O1 . . . . -174.87(17) ?
    C7 N1 S1 O1 . . . . 38.1(2) ?
    C18 N1 S1 O2 . . . . -45.1(2) ?
    C7 N1 S1 O2 . . . . 167.82(18) ?
    C18 N1 S1 C1 . . . . 69.47(19) ?
    C7 N1 S1 C1 . . . . -77.6(2) ?
    C6 C1 S1 O1 . . . . 152.0(2) ?
    C2 C1 S1 O1 . . . . -29.9(2) ?
    C6 C1 S1 O2 . . . . 18.7(2) ?
    C2 C1 S1 O2 . . . . -163.2(2) ?
    C6 C1 S1 N1 . . . . -94.5(2) ?
    C2 C1 S1 N1 . . . . 83.7(2) ?
loop_
    _geom_hbond_atom_site_label_D
    _geom_hbond_atom_site_label_H
    _geom_hbond_atom_site_label_A
    _geom_hbond_site_symmetry_A
    _geom_hbond_distance_DH
    _geom_hbond_distance_HA
    _geom_hbond_distance_DA
    _geom_hbond_angle_DHA
    _geom_hbond_publ_flag
    C25 H25 O2 3_756 0.93 2.53 3.439(5) 166 y
    C11 H11 Cg2 3_666 0.93 2.83 3.752(3) 172 y
_iucr_refine_instructions_details
;
TITL 1 in P2(1)/n
CELL  0.71073  13.7655   7.8207  20.9500   90.000   94.054   90.000
ZERR     4.00   0.0008   0.0004   0.0012    0.000    0.002    0.000
LATT   1
SYMM  1/2 - X, 1/2 + Y, 1/2 - Z
SFAC  C    H    N    O    S
UNIT  108  84   4    16   4
MERG   2
DELU 0.001 C24 C25 C25 C26  S1 O2
FMAP   2
PLAN   20
SIZE     0.24   0.26   0.28
ACTA
BOND   $H
CONF
HTAB C6 O2
HTAB C8 O1
HTAB C17 O2
HTAB C25 O2_$1
EQIV $1 2-x, -y, 1-z
L.S.  4
TEMP    22.00
WGHT    0.054300    1.153800
FVAR       0.13983
C1    1    0.668596    0.308982    0.663827    11.00000    0.05468    0.04811 =
         0.04094    0.00484   -0.00546    0.00075
C2    1    0.600325    0.405152    0.692907    11.00000    0.06785    0.06367 =
         0.05384   -0.00752    0.00079    0.01017
AFIX  43
H2    2    0.539946    0.359365    0.700702    11.00000   -1.20000
AFIX   0
C3    1    0.624010    0.571661    0.710200    11.00000    0.10944    0.06778 =
         0.06215   -0.01439   -0.01029    0.01855
AFIX  43
H3    2    0.579092    0.639159    0.729768    11.00000   -1.20000
AFIX   0
C4    1    0.712484    0.636860    0.698729    11.00000    0.13174    0.05359 =
         0.05973    0.00123   -0.02980   -0.00645
AFIX  43
H4    2    0.727334    0.749151    0.710315    11.00000   -1.20000
AFIX   0
C5    1    0.779833    0.540526    0.670539    11.00000    0.08913    0.07753 =
         0.07179    0.01393   -0.01941   -0.02920
AFIX  43
H5    2    0.840309    0.586928    0.663377    11.00000   -1.20000
AFIX   0
C6    1    0.758553    0.374048    0.652550    11.00000    0.06029    0.06667 =
         0.05915    0.00755   -0.00557   -0.00637
AFIX  43
H6    2    0.804109    0.307392    0.633221    11.00000   -1.20000
AFIX   0
C7    1    0.480680    0.183007    0.558395    11.00000    0.04114    0.03790 =
         0.06245   -0.01205    0.00913   -0.00716
C8    1    0.404898    0.161035    0.597444    11.00000    0.05225    0.05514 =
         0.07350   -0.01062    0.01726   -0.01126
AFIX  43
H8    2    0.413798    0.105857    0.636746    11.00000   -1.20000
AFIX   0
C9    1    0.315545    0.224798    0.575351    11.00000    0.04795    0.06332 =
         0.10105   -0.02232    0.02296   -0.01276
AFIX  43
H9    2    0.263176    0.213317    0.600740    11.00000   -1.20000
AFIX   0
C10   1    0.301053    0.305112    0.516854    11.00000    0.03800    0.06870 =
         0.10501   -0.02314   -0.00027   -0.00514
AFIX  43
H10   2    0.239514    0.346226    0.503593    11.00000   -1.20000
AFIX   0
C11   1    0.376381    0.325027    0.478017    11.00000    0.04172    0.05933 =
         0.07787   -0.01136   -0.00364   -0.00025
AFIX  43
H11   2    0.366666    0.378676    0.438464    11.00000   -1.20000
AFIX   0
C12   1    0.467665    0.262959    0.499285    11.00000    0.04255    0.03934 =
         0.05868   -0.01241    0.00163   -0.00491
C13   1    0.559827    0.262782    0.470671    11.00000    0.03828    0.03897 =
         0.05027   -0.00760    0.00060   -0.00341
C14   1    0.589154    0.325395    0.413684    11.00000    0.05178    0.04777 =
         0.04846   -0.00507   -0.00378    0.00271
AFIX  43
H14   2    0.543991    0.376477    0.384554    11.00000   -1.20000
AFIX   0
C15   1    0.685391    0.312586    0.399649    11.00000    0.05371    0.04269 =
         0.04645   -0.00302    0.00642    0.00031
C16   1    0.753334    0.228500    0.442250    11.00000    0.04439    0.04116 =
         0.05497   -0.00245    0.00778   -0.00044
C17   1    0.723404    0.163118    0.499104    11.00000    0.03973    0.04503 =
         0.04838    0.00048    0.00290    0.00377
AFIX  43
H17   2    0.767321    0.106070    0.527383    11.00000   -1.20000
AFIX   0
C18   1    0.627783    0.183531    0.513317    11.00000    0.04384    0.03583 =
         0.04535   -0.00584    0.00548   -0.00484
C19   1    0.711791    0.401234    0.340993    11.00000    0.07444    0.05467 =
         0.05450    0.00203    0.01499    0.00568
C20   1    0.836984    0.548927    0.292326    11.00000    0.12421    0.10551 =
         0.10458    0.04089    0.05243   -0.00299
AFIX  23
H20A  2    0.800386    0.652582    0.282194    11.00000   -1.20000
H20B  2    0.830156    0.473293    0.255587    11.00000   -1.20000
AFIX   0
C21   1    0.938352    0.589294    0.307316    11.00000    0.12096    0.14918 =
         0.21246    0.06794    0.09145   -0.00052
AFIX 137
H21A  2    0.944254    0.665315    0.343360    11.00000   -1.50000
H21B  2    0.964370    0.643388    0.271092    11.00000   -1.50000
H21C  2    0.973853    0.486026    0.317467    11.00000   -1.50000
AFIX   0
C22   1    0.855539    0.196907    0.427908    11.00000    0.05003    0.05798 =
         0.07672    0.01629    0.02109    0.00791
C23   1    0.930051    0.243151    0.471820    11.00000    0.04640    0.13689 =
         0.11095    0.03560    0.00636   -0.00656
AFIX  43
H23   2    0.916226    0.297766    0.509555    11.00000   -1.20000
AFIX   0
C24   1    1.025604    0.208171    0.459679    11.00000    0.04588    0.21654 =
         0.21379    0.11457    0.01620    0.00055
AFIX  43
H24   2    1.075604    0.237991    0.489800    11.00000   -1.20000
AFIX   0
C25   1    1.047146    0.131653    0.404925    11.00000    0.08879    0.16035 =
         0.28387    0.13129    0.10636    0.05580
AFIX  43
H25   2    1.111735    0.112569    0.396620    11.00000   -1.20000
AFIX   0
C26   1    0.974394    0.082552    0.361965    11.00000    0.15801    0.08581 =
         0.21492    0.05208    0.13692    0.05535
AFIX  43
H26   2    0.989503    0.026346    0.324822    11.00000   -1.20000
AFIX   0
C27   1    0.877966    0.114582    0.372392    11.00000    0.09404    0.06348 =
         0.10779    0.01166    0.05586    0.02094
AFIX  43
H27   2    0.828666    0.081073    0.342353    11.00000   -1.20000
AFIX   0
N1    3    0.580113    0.127740    0.567480    11.00000    0.04350    0.04258 =
         0.04767   -0.00160    0.00784   -0.00236
O1    4    0.570680    0.031037    0.678591    11.00000    0.08074    0.06624 =
         0.06604    0.01717    0.02190   -0.01021
O2    4    0.725738    0.012564    0.627966    11.00000    0.06874    0.05558 =
         0.06616    0.00913    0.00600    0.02109
O3    4    0.657935    0.420029    0.293782    11.00000    0.11300    0.11487 =
         0.05492    0.01930   -0.00459   -0.00792
O4    4    0.800773    0.466918    0.347303    11.00000    0.07365    0.07096 =
         0.07861    0.02376    0.02735    0.00183
S1    5    0.638581    0.101140    0.638545    11.00000    0.05848    0.04283 =
         0.05195    0.00746    0.00860    0.00264
HKLF 4
REM  1 in P2(1)/n
REM R1 =  0.0479 for   2939 Fo > 4sig(Fo)  and  0.1076 for all   4997 data
REM    299 parameters refined using      4 restraints
END
WGHT      0.0543      1.1538
REM Highest difference peak  0.191,  deepest hole -0.337,  1-sigma level  0.042
Q1    1   1.0585  0.1716  0.4289  11.00000  0.05    0.19
Q2    1   0.9598  0.0355  0.3368  11.00000  0.05    0.19
Q3    1   0.6521  0.2348  0.6502  11.00000  0.05    0.18
Q4    1   0.8759  0.1332  0.4067  11.00000  0.05    0.18
Q5    1   0.8946  0.4614  0.2670  11.00000  0.05    0.16
Q6    1   0.7932  0.7601  0.6962  11.00000  0.05    0.16
Q7    1   0.3811  0.3570  0.4068  11.00000  0.05    0.16
Q8    1   0.4980  0.0835  0.6969  11.00000  0.05    0.16
Q9    1   1.0211  0.1230  0.3740  11.00000  0.05    0.16
Q10   1   1.0224  0.0817  0.3864  11.00000  0.05    0.16
Q11   1   1.1458  0.1773  0.4304  11.00000  0.05    0.15
Q12   1   0.7920  0.0814  0.5945  11.00000  0.05    0.15
Q13   1   1.0803  0.0575  0.3444  11.00000  0.05    0.15
Q14   1   1.0063  0.1633  0.3676  11.00000  0.05    0.15
Q15   1   0.7751  0.1525  0.5628  11.00000  0.05    0.15
Q16   1   0.5361  0.3934  0.6248  11.00000  0.05    0.14
Q17   1   0.5340  0.2165  0.5692  11.00000  0.05    0.14
Q18   1   0.6051  0.1294  0.5328  11.00000  0.05    0.14
Q19   1   0.6157 -0.0816  0.6147  11.00000  0.05    0.14
Q20   1   0.6326  0.0396  0.7032  11.00000  0.05    0.14
;
