# Supplementary material for: Crystal structure of ethyl 2-phenyl-9-phenyl­sulfonyl-9H-carbazole-3-carboxyl­ate
Source: Acta Crystallogr E Crystallogr Commun. 2015 Sep 12;71(Pt 10):o725–6. doi: 10.1107/S205698901501662X (PMC4647343; doi:10.1107/S205698901501662X)
Supplement: Supplementary file 2 [file e-71-0o725-Isup2.hkl]

#
# h,k,l, Fc-squared, Fo-squared, sigma(Fo-squared) and status flag
#
data_I
_shelx_title ' 1 in P2(1)/n'
_shelx_refln_list_code          4
_shelx_F_calc_maximum      224.43
_exptl_crystal_F_000       952.00
_reflns_d_resolution_high  0.7746
 
loop_
 _symmetry_equiv_pos_as_xyz
 'x, y, z'
 '-x+1/2, y+1/2, -z+1/2'
 '-x, -y, -z'
 'x-1/2, -y-1/2, z-1/2'
 
_cell_length_a    13.7655
_cell_length_b     7.8207
_cell_length_c    20.9500
_cell_angle_alpha  90.000
_cell_angle_beta   94.054
_cell_angle_gamma  90.000
 
_shelx_F_squared_multiplier     1.000
 
loop_
 _refln_index_h
 _refln_index_k
 _refln_index_l
 _refln_F_squared_calc
 _refln_F_squared_meas
 _refln_F_squared_sigma
 _refln_observed_status
   2   0   0     4368.84     4309.97     38.85 o
   4   0   0     1415.49     1292.26     27.24 o
   6   0   0      618.79      731.14     14.62 o
   8   0   0        6.13        6.57      4.16 o
  10   0   0      116.14      107.63     13.37 o
  12   0   0       97.59       98.87     24.26 o
  14   0   0       76.71       86.97     16.22 o
  16   0   0        7.62       -8.86     30.46 o
   1   1   0      181.71      179.14      1.81 o
   2   1   0     2207.57     2093.13     11.93 o
   3   1   0      736.69      683.22      5.96 o
   4   1   0      428.03      430.93      5.34 o
   5   1   0       88.44       91.79      3.31 o
   6   1   0       16.49       18.21      2.36 o
   7   1   0     1017.57     1121.73     11.28 o
   8   1   0       48.28       39.39      3.85 o
   9   1   0       34.75       34.20      4.37 o
  10   1   0      109.49       99.84      6.98 o
  11   1   0      148.46      140.42      8.82 o
  12   1   0      269.35      293.95     14.15 o
  13   1   0      221.62      267.63     22.00 o
  14   1   0        3.97       26.06     12.84 o
  15   1   0       25.93        6.81     10.08 o
  16   1   0        1.22       -4.57      9.80 o
  17   1   0        1.99        6.76     11.14 o
   0   2   0     2612.06     2586.99     29.97 o
   1   2   0     3918.68     3563.11     24.32 o
   2   2   0     1556.70     1508.11      9.37 o
   3   2   0      979.69      948.90      6.60 o
   4   2   0      102.62       92.97      2.70 o
   5   2   0     1257.98     1164.38     10.05 o
   6   2   0        8.14       17.23      2.20 o
   7   2   0      944.35      968.70     10.45 o
   8   2   0       35.35       33.70      3.53 o
   9   2   0      967.23     1023.35     14.90 o
  10   2   0        9.59       12.46      3.73 o
  11   2   0       12.03       13.53      4.08 o
  12   2   0       15.16       22.89      6.40 o
  13   2   0      758.99      868.28     29.34 o
  14   2   0       87.63      110.10     15.94 o
  15   2   0       12.23       14.67     10.53 o
  16   2   0       22.62       10.38     15.84 o
  17   2   0       33.78       24.92     20.11 o
   1   3   0     1444.51     1501.60      8.52 o
   2   3   0     5465.81     5223.83     24.07 o
   3   3   0     1928.71     2010.93     13.24 o
   4   3   0       20.67       17.59      1.99 o
   5   3   0     1106.29     1163.10      9.93 o
   6   3   0        0.79        2.46      1.97 o
   7   3   0      773.82      708.56     10.45 o
   8   3   0       83.42       84.87      4.84 o
   9   3   0       51.02       44.52      5.00 o
  10   3   0       31.11       27.07      5.68 o
  11   3   0        4.04        6.09      5.60 o
  12   3   0       85.75       66.83     10.48 o
  13   3   0       41.37       67.26     10.36 o
  14   3   0        5.00        1.02     11.81 o
  15   3   0        4.32       13.04      9.85 o
  16   3   0       43.07       29.92     20.97 o
   0   4   0     1269.15     1191.17     10.32 o
   1   4   0      108.85      111.38      2.49 o
   2   4   0       14.61       19.39      1.69 o
   3   4   0     1362.69     1252.93      8.68 o
   4   4   0     1971.82     1963.32     13.77 o
   5   4   0       36.76       43.85      3.09 o
   6   4   0        0.08        0.71      2.40 o
   7   4   0      167.48      172.44      6.76 o
   8   4   0      691.19      695.48     12.12 o
   9   4   0        0.74        4.63      3.22 o
  10   4   0        0.06        5.68      3.69 o
  11   4   0       71.91       52.24      9.19 o
  12   4   0        0.49       -1.75      7.68 o
  13   4   0       96.41       87.98     16.32 o
  14   4   0       44.12       46.48     12.47 o
  15   4   0        4.66       12.07     12.29 o
  16   4   0       11.90       -2.43     12.67 o
   1   5   0       22.10       23.58      2.15 o
   2   5   0        4.34        5.77      1.36 o
   3   5   0      171.94      146.92      5.56 o
   4   5   0       11.89       16.47      2.56 o
   5   5   0      289.94      287.45      5.62 o
   6   5   0       60.62       69.11      3.87 o
   7   5   0      270.39      275.15      9.38 o
   8   5   0        6.91       11.10      4.37 o
   9   5   0      320.80      310.49     10.84 o
  10   5   0        6.84        1.08      6.99 o
  11   5   0       16.35       23.92      9.94 o
  12   5   0       14.91        9.26     11.59 o
  13   5   0       12.18       12.42     11.66 o
  14   5   0        0.22        0.55     14.09 o
  15   5   0       30.29        6.79     41.56 o
   0   6   0       14.22        9.51      4.38 o
   1   6   0       20.55       10.58      2.17 o
   2   6   0       89.49       97.66      3.55 o
   3   6   0       83.41       84.64      3.94 o
   4   6   0       58.66       51.06      2.78 o
   5   6   0      351.55      324.95      6.73 o
   6   6   0       34.64       30.01      4.05 o
   7   6   0      130.38      119.06      8.13 o
   8   6   0       34.46       43.27      6.69 o
   9   6   0       32.22       21.13      7.10 o
  10   6   0      230.49      249.15     17.14 o
  11   6   0        0.95        4.98      8.64 o
  12   6   0        7.20       -5.26      9.43 o
  13   6   0        0.13       -9.44      9.44 o
  14   6   0        0.14        5.26     20.46 o
   1   7   0      120.60      110.82      5.43 o
   2   7   0      116.31      111.07      4.65 o
   3   7   0        5.37        2.62      3.28 o
   4   7   0        2.31        1.75      4.23 o
   5   7   0        7.05        7.17      2.24 o
   6   7   0      110.69      122.84      9.45 o
   7   7   0       83.40       89.26      7.78 o
   8   7   0       30.28       28.49      7.15 o
   9   7   0        1.21       -5.87      7.66 o
  10   7   0        8.30       -0.49      8.53 o
  11   7   0        0.93       -8.56      8.96 o
  12   7   0        2.76        6.03      8.73 o
   0   8   0        0.45       -9.75      9.93 o
   1   8   0        5.68       10.64      4.56 o
   2   8   0        0.14       -2.68      4.44 o
   3   8   0       66.86       69.15      5.07 o
   4   8   0       46.11       38.33      6.30 o
   5   8   0       97.33       94.35      8.51 o
   6   8   0       89.80       92.72      9.00 o
   7   8   0        3.93       11.34      6.74 o
   8   8   0        4.58        1.51      8.54 o
   9   8   0       83.32      100.02     12.26 o
  10   8   0       12.96       17.25      9.27 o
   1   9   0        0.26       -0.35      6.93 o
   2   9   0       33.75       36.69     11.12 o
   3   9   0       75.85       93.54     14.29 o
   4   9   0       55.12       64.27     12.40 o
   5   9   0       17.43       22.58      8.42 o
   6   9   0       15.65        8.50      9.50 o
   7   9   0       17.32       28.48     10.90 o
 -17   0   1        1.21       -1.53     15.48 o
 -15   0   1       53.68       67.62     33.13 o
 -13   0   1      124.29      107.72     16.85 o
 -11   0   1       43.56       40.28     12.66 o
  -9   0   1     1526.28     1453.63     32.14 o
  -7   0   1     3332.55     3435.41     48.06 o
  -5   0   1       27.71       41.29      6.69 o
  -3   0   1     9737.27     9459.24     81.63 o
   3   0   1    11139.35    10637.03     70.04 o
   5   0   1      832.68      778.13     12.46 o
   7   0   1      923.51      963.04     14.30 o
   9   0   1       54.43       44.92      7.26 o
  11   0   1       26.60       18.59      9.84 o
  13   0   1       25.03       19.52     13.75 o
  15   0   1        1.92      -20.52     20.52 o
  17   0   1        1.05       -5.10     13.52 o
 -17   1   1       18.45        2.71     13.61 o
 -16   1   1        4.70        5.34     10.82 o
 -15   1   1        1.03      -10.68     10.68 o
 -14   1   1       74.72       85.77     12.41 o
 -13   1   1      198.16      215.52     14.68 o
 -12   1   1      347.33      401.00     23.27 o
 -11   1   1      931.29      837.88     16.43 o
 -10   1   1        8.46        0.06      4.41 o
  -9   1   1        0.10       -0.41      3.28 o
  -8   1   1      418.77      418.73      8.29 o
  -7   1   1     3711.03     3989.22     25.62 o
  -6   1   1      269.21      252.45      6.09 o
  -5   1   1       79.60       70.08      3.24 o
  -4   1   1      671.03      569.57      5.88 o
  -3   1   1      189.87      179.26      3.25 o
  -2   1   1     5921.28     5737.21     29.43 o
  -1   1   1     1152.53     1077.56      6.79 o
   0   1   1     2433.62     2336.67     37.53 o
   1   1   1    17969.69    17777.67     74.06 o
   2   1   1      753.44      747.43      5.27 o
   3   1   1       80.95      101.55      3.99 o
   4   1   1        9.39       13.93      2.10 o
   5   1   1      746.77      737.32      7.83 o
   6   1   1       45.07       74.50      3.31 o
   7   1   1      301.40      338.16      6.13 o
   8   1   1      337.27      319.43      7.64 o
   9   1   1       15.12       20.69      4.64 o
  10   1   1      526.48      506.03     13.15 o
  11   1   1     1174.35     1144.18     20.72 o
  12   1   1      350.18      374.25     18.38 o
  13   1   1       99.36      110.29     11.82 o
  14   1   1       35.34       33.85     16.24 o
  15   1   1        4.21        4.64      9.73 o
  16   1   1       33.86       40.11     12.24 o
  17   1   1        0.07        1.43     11.30 o
 -17   2   1        1.07      -10.41     10.41 o
 -16   2   1       16.59        7.18      9.94 o
 -15   2   1        0.64       -4.15     12.55 o
 -14   2   1      337.24      421.57     32.95 o
 -13   2   1      184.08      280.80     28.80 o
 -12   2   1       88.23       80.82     10.85 o
 -11   2   1      101.31      125.19     11.20 o
 -10   2   1      232.21      204.57      6.45 o
  -9   2   1        1.22        3.43      2.23 o
  -8   2   1       18.36       14.90      2.44 o
  -7   2   1      402.86      501.72      7.27 o
  -6   2   1      240.24      247.99      5.66 o
  -5   2   1       82.82       87.38      3.09 o
  -4   2   1      907.79      932.55      7.68 o
  -3   2   1     1315.85     1323.52      8.19 o
  -2   2   1     4068.55     3740.62     20.87 o
  -1   2   1      376.13      361.74      5.83 o
   0   2   1     4251.05     4264.51     44.72 o
   1   2   1     4586.20     4719.73     24.22 o
   2   2   1      587.70      622.31      5.16 o
   3   2   1       25.30       24.32      1.73 o
   4   2   1     1370.68     1297.68      9.21 o
   5   2   1     3398.93     3519.60     19.85 o
   6   2   1        5.81       15.20      2.24 o
   7   2   1     1064.41     1128.54     13.17 o
   8   2   1        0.12        1.30      2.90 o
   9   2   1        1.28        7.64      3.41 o
  10   2   1      404.93      424.38     11.25 o
  11   2   1       51.17       43.45      6.06 o
  12   2   1      383.40      383.25     26.07 o
  13   2   1      251.72      347.29     32.17 o
  14   2   1        4.51       13.09      9.40 o
  15   2   1        0.92        0.83     10.81 o
  16   2   1       14.98       10.90     16.38 o
  17   2   1       10.40       31.18     12.63 o
 -16   3   1        0.05        5.13     11.78 o
 -15   3   1        1.19       -8.52      9.33 o
 -14   3   1        0.16       -4.19     10.17 o
 -13   3   1        0.03       11.73      8.56 o
 -12   3   1        0.00       -7.44      8.14 o
 -11   3   1      501.38      498.62     14.04 o
 -10   3   1       27.23       27.00      5.34 o
  -9   3   1        4.81        3.01      3.59 o
  -8   3   1      492.97      516.31     10.32 o
  -7   3   1       42.12       55.87      3.90 o
  -6   3   1      191.22      210.36      5.38 o
  -5   3   1       71.63      109.97      4.04 o
  -4   3   1      715.81      699.34      7.15 o
  -3   3   1       15.46       22.84      1.81 o
  -2   3   1      434.63      424.25      4.27 o
  -1   3   1       31.49       30.68      2.39 o
   0   3   1      704.84      714.77      5.79 o
   1   3   1     3225.57     3047.06     15.22 o
   2   3   1      313.90      364.07      4.73 o
   3   3   1      192.81      205.24      3.83 o
   4   3   1       75.17       77.80      2.97 o
   5   3   1     1185.00     1198.31      9.34 o
   6   3   1      719.62      774.52      8.63 o
   7   3   1      139.47      155.12      5.61 o
   8   3   1      102.48      134.29      5.62 o
   9   3   1      215.05      231.64      7.81 o
  10   3   1       20.09       15.15      4.03 o
  11   3   1       89.19       87.39      6.93 o
  12   3   1        0.42        5.63      8.34 o
  13   3   1        3.62       21.13     11.49 o
  14   3   1       75.03       82.20     12.26 o
  15   3   1       70.15       96.02     13.19 o
  16   3   1       32.06        7.36     17.51 o
 -16   4   1        0.85       10.19     10.03 o
 -15   4   1        4.76        9.22     12.03 o
 -14   4   1        0.09        4.72     11.21 o
 -13   4   1       39.10       27.05     11.15 o
 -12   4   1       29.64       36.09      8.99 o
 -11   4   1       12.86        5.00      7.29 o
 -10   4   1        3.03       -0.33      5.94 o
  -9   4   1      387.31      387.41     10.23 o
  -8   4   1       12.30       15.15      4.28 o
  -7   4   1       15.89       13.54      3.57 o
  -6   4   1       98.74      108.78      4.50 o
  -5   4   1     1075.38     1020.28     10.19 o
  -4   4   1       87.03      104.72      4.04 o
  -3   4   1      611.04      589.84      6.42 o
  -2   4   1     1828.61     1776.78     21.14 o
  -1   4   1      894.21      794.23      8.61 o
   0   4   1      973.04      992.70      8.72 o
   1   4   1       85.91       79.95      3.14 o
   2   4   1      269.02      259.94      3.25 o
   3   4   1      881.62      853.13      7.37 o
   4   4   1       33.96       42.91      2.66 o
   5   4   1       20.49       23.84      2.52 o
   6   4   1        3.21        8.14      2.74 o
   7   4   1       53.47       64.83      4.55 o
   8   4   1      215.54      223.91      7.56 o
   9   4   1        7.90       10.60      3.71 o
  10   4   1      572.47      548.54     13.56 o
  11   4   1       23.55       14.60      7.97 o
  12   4   1        1.35       -4.32      7.08 o
  13   4   1      109.18      125.63     14.42 o
  14   4   1      154.50      196.50     34.80 o
  15   4   1       29.42       31.88     24.39 o
  16   4   1        3.25       24.81     17.90 o
 -15   5   1       14.29       10.93     12.06 o
 -14   5   1        3.42        2.65     14.09 o
 -13   5   1        2.18       -7.69      9.63 o
 -12   5   1       41.03       36.66     11.04 o
 -11   5   1        7.02        0.74      8.14 o
 -10   5   1       47.39       47.72     11.89 o
  -9   5   1       11.00       17.90      5.10 o
  -8   5   1       54.54       51.73      5.19 o
  -7   5   1      163.18      164.37      7.57 o
  -6   5   1        4.53        5.78      2.76 o
  -5   5   1       25.24       27.77      2.30 o
  -4   5   1     1496.39     1467.69     12.30 o
  -3   5   1       43.67       41.89      2.25 o
  -2   5   1      574.65      537.72      9.08 o
  -1   5   1        0.20        1.48      2.09 o
   0   5   1       68.37       59.94      3.41 o
   1   5   1        5.28        5.24      1.12 o
   2   5   1       45.27       35.36      1.93 o
   3   5   1        3.73        5.07      1.61 o
   4   5   1       32.80       31.89      2.28 o
   5   5   1      507.15      494.74      7.18 o
   6   5   1      456.11      469.79      9.76 o
   7   5   1      332.39      338.30      8.49 o
   8   5   1      622.20      564.64     11.68 o
   9   5   1       31.48       50.11      6.08 o
  10   5   1       12.49        3.70      6.28 o
  11   5   1       41.03       44.40     10.03 o
  12   5   1        0.74       -1.29     13.36 o
  13   5   1        7.16        7.00     10.94 o
  14   5   1        7.01        2.58     24.35 o
  15   5   1       10.42       -0.46     20.46 o
 -14   6   1        0.13       -0.42     14.28 o
 -13   6   1        1.71       -9.29     14.10 o
 -12   6   1       23.66        5.81      7.97 o
 -11   6   1        5.10       -8.06      8.06 o
 -10   6   1        1.51       19.37      8.79 o
  -9   6   1       47.51       53.95      8.53 o
  -8   6   1       18.03       12.70      5.60 o
  -7   6   1        0.06       -2.35      2.35 o
  -6   6   1      110.50      101.21      5.58 o
  -5   6   1      213.28      223.06      8.71 o
  -4   6   1       86.65       92.00      5.64 o
  -3   6   1      262.71      268.69      7.70 o
  -2   6   1      185.05      201.73      5.88 o
  -1   6   1       30.39       28.72      2.87 o
   0   6   1        6.77        9.44      2.05 o
   1   6   1       27.98       31.78      4.52 o
   2   6   1       97.36       87.85      3.69 o
   3   6   1      170.78      155.18      3.91 o
   4   6   1      189.26      162.92      4.75 o
   5   6   1      130.57      122.65      5.51 o
   6   6   1       87.14      100.02      5.71 o
   7   6   1      226.42      250.06     11.89 o
   8   6   1       84.65       89.21      8.46 o
   9   6   1      289.02      291.25     26.05 o
  10   6   1       86.88       98.67     17.47 o
  11   6   1       41.13       42.73     13.68 o
  12   6   1       20.86        0.02     12.33 o
  13   6   1        6.62      -16.52     18.36 o
  14   6   1       47.61       46.82     17.62 o
 -12   7   1        1.43       -2.49      8.56 o
 -11   7   1        0.01        2.90      8.24 o
 -10   7   1        6.61        3.32      7.46 o
  -9   7   1       18.72       22.15      7.96 o
  -8   7   1      132.67      122.50      9.14 o
  -7   7   1      332.89      349.41     11.29 o
  -6   7   1       36.11       38.95      4.85 o
  -5   7   1       98.75       77.22      6.77 o
  -4   7   1        9.33       23.57      4.58 o
  -3   7   1      205.72      215.86      9.62 o
  -2   7   1       14.28       11.03      2.71 o
  -1   7   1        0.39       -0.63      1.97 o
   0   7   1       28.23       27.38      3.01 o
   1   7   1       78.86       74.73      5.15 o
   2   7   1       11.81       11.91      3.73 o
   3   7   1        4.47       -1.26      2.90 o
   4   7   1        0.03        3.07      4.45 o
   5   7   1      155.92      158.28      7.44 o
   6   7   1       19.48       29.81      5.67 o
   7   7   1       36.61       41.22      7.28 o
   8   7   1       30.06       13.86      7.01 o
   9   7   1       23.32       22.32      9.08 o
  10   7   1       28.66       27.56      9.75 o
  11   7   1        3.46       -2.00      9.31 o
  12   7   1        3.63       -9.20      9.20 o
 -10   8   1       24.41       33.51     10.34 o
  -9   8   1       24.05       24.34      9.36 o
  -8   8   1        2.68        2.75      8.09 o
  -7   8   1        9.02       18.42      7.24 o
  -6   8   1      245.06      298.80     13.92 o
  -5   8   1        0.32        8.85      6.16 o
  -4   8   1      106.91      110.69      8.24 o
  -3   8   1       16.28       19.48      4.39 o
  -2   8   1        7.22        7.89      4.86 o
  -1   8   1       37.04       41.47      6.81 o
   0   8   1        3.61       -3.76      4.23 o
   1   8   1       54.25       45.79      3.92 o
   2   8   1        0.80       -3.99      6.19 o
   3   8   1       19.19       11.31      5.50 o
   4   8   1       19.37       25.14      5.79 o
   5   8   1        4.45       14.82      5.99 o
   6   8   1        0.08        3.22      6.27 o
   7   8   1       22.59       32.43      7.71 o
   8   8   1       49.10       80.09     10.87 o
   9   8   1       29.50       51.68     10.35 o
  10   8   1       16.43       12.30     10.89 o
  -7   9   1       26.40       31.26      8.86 o
  -6   9   1       10.16       27.29     10.24 o
  -5   9   1       69.95       63.76     10.66 o
  -4   9   1       90.69       79.73     10.08 o
  -3   9   1       14.14       20.80     10.13 o
  -2   9   1        4.69        7.97      8.35 o
  -1   9   1        2.17       -2.13      6.69 o
   0   9   1       23.43       20.50      8.28 o
   1   9   1       18.32       15.16      7.85 o
   2   9   1      158.79      152.44     16.13 o
   3   9   1        0.01        1.11      8.95 o
   4   9   1       13.22       17.22     10.32 o
   5   9   1       77.75       71.75     12.06 o
   6   9   1       16.77       23.37      8.84 o
   7   9   1       53.76       48.37     12.03 o
 -16   0   2      110.91       93.41     33.68 o
 -14   0   2       42.05       38.21     22.82 o
 -12   0   2     1145.84     1042.48     27.19 o
 -10   0   2      193.91      209.92     16.57 o
  -8   0   2      229.36      263.08     15.28 o
  -6   0   2     5920.56     6147.44     49.41 o
  -4   0   2      818.36      883.16     11.98 o
  -2   0   2    32865.02    30457.33    180.73 o
   2   0   2     1925.48     1783.59     11.97 o
   4   0   2     1473.66     1420.57     14.25 o
   6   0   2      687.63      680.32     12.28 o
   8   0   2       22.75       27.27      5.33 o
  10   0   2      132.78      105.03     10.69 o
  12   0   2      284.96      273.84     27.04 o
  14   0   2       19.80        3.93     14.75 o
  16   0   2        3.67       -3.95     22.27 o
 -17   1   2       11.09       -1.46     11.84 o
 -16   1   2        2.18       -5.29      8.91 o
 -15   1   2        2.84      -10.95     10.95 o
 -14   1   2        0.43       -1.18      9.14 o
 -13   1   2      170.75      183.57     14.13 o
 -12   1   2      198.24      199.88      8.19 o
 -11   1   2        1.99        2.89      4.34 o
 -10   1   2        4.87        4.01      3.32 o
  -9   1   2       29.78       23.97      3.66 o
  -8   1   2      510.89      556.95      9.23 o
  -7   1   2      849.22      874.76     11.68 o
  -6   1   2        4.86        7.10      1.51 o
  -5   1   2       75.81       56.23      2.82 o
  -4   1   2     1993.80     1891.99     12.73 o
  -3   1   2       49.15       36.14      2.02 o
  -2   1   2     1831.43     1711.26     11.50 o
  -1   1   2     3759.10     3605.21     14.55 o
   0   1   2      130.84      140.07      1.90 o
   1   1   2     5225.97     5159.27     19.93 o
   2   1   2     1745.31     1715.99      8.91 o
   3   1   2      593.50      565.71      4.98 o
   4   1   2       18.53       16.88      1.75 o
   5   1   2       81.40       85.21      3.27 o
   6   1   2       53.49       47.43      3.18 o
   7   1   2       74.99       97.83      4.34 o
   8   1   2      121.32      148.82      6.20 o
   9   1   2      168.54      168.62      8.65 o
  10   1   2        0.88        7.03      5.13 o
  11   1   2       62.07       70.77      9.38 o
  12   1   2       10.70       11.91      6.85 o
  13   1   2      238.02      236.88     19.63 o
  14   1   2        2.48        2.59     14.10 o
  15   1   2       72.28      118.48     14.34 o
  16   1   2       15.27        3.52     15.56 o
  17   1   2        8.80       13.62     12.02 o
 -17   2   2       12.52       12.04     11.63 o
 -16   2   2        2.42      -12.76     12.76 o
 -15   2   2       29.38       33.35     10.93 o
 -14   2   2        9.87       18.75     14.44 o
 -13   2   2      111.05      136.23     13.08 o
 -12   2   2      162.82      179.88     13.37 o
 -11   2   2      259.00      273.44     13.33 o
 -10   2   2       28.59       20.50      5.67 o
  -9   2   2       13.94       16.41      4.92 o
  -8   2   2       14.61       11.08      3.78 o
  -7   2   2      921.17      935.67     11.50 o
  -6   2   2     1582.39     1834.99     14.00 o
  -5   2   2       23.52       21.49      1.80 o
  -4   2   2       85.36       70.76      2.67 o
  -3   2   2      635.21      555.97      5.68 o
  -2   2   2     2496.44     2278.81     12.91 o
  -1   2   2    14300.28    13574.72     77.05 o
   0   2   2    50370.09    49541.22    231.03 o
   1   2   2    37384.04    36720.52    155.32 o
   2   2   2     6295.91     6294.40     26.31 o
   3   2   2     4853.24     4419.95     22.71 o
   4   2   2        0.02        2.93      1.51 o
   5   2   2     1245.40     1327.35     10.01 o
   6   2   2      340.39      382.85      6.01 o
   7   2   2       19.39       41.11      3.54 o
   8   2   2      313.13      309.14      7.91 o
   9   2   2       14.78       16.71      4.04 o
  10   2   2       19.73        9.19      4.59 o
  11   2   2      151.57      180.01     10.59 o
  12   2   2        1.49        7.75      8.37 o
  13   2   2        3.21       32.37     10.27 o
  14   2   2        1.09       16.42     13.90 o
  15   2   2       16.59       42.16     11.71 o
  16   2   2       31.68       52.59     12.62 o
  17   2   2       13.17       17.56     11.94 o
 -16   3   2        1.00      -11.96     11.96 o
 -15   3   2        7.49        4.54      7.74 o
 -14   3   2       42.62       28.28     14.84 o
 -13   3   2        1.20       -3.82      8.88 o
 -12   3   2        0.33        1.96      7.46 o
 -11   3   2        5.35       25.65      7.25 o
 -10   3   2      556.03      535.99     16.25 o
  -9   3   2        6.29        3.94      3.51 o
  -8   3   2      319.06      323.04      8.00 o
  -7   3   2       32.76       30.17      3.64 o
  -6   3   2     1454.03     1516.53     13.20 o
  -5   3   2        9.78       14.58      2.11 o
  -4   3   2      793.95      688.72      6.83 o
  -3   3   2      255.42      256.38      3.62 o
  -2   3   2      629.20      570.87      5.08 o
  -1   3   2     1079.81     1127.14     11.90 o
   0   3   2      345.65      299.16      5.78 o
   1   3   2     3236.92     3245.62     17.10 o
   2   3   2       25.48       35.89      1.95 o
   3   3   2     1172.16     1219.02      9.16 o
   4   3   2     1129.03     1029.62      8.30 o
   5   3   2      258.17      255.82      4.68 o
   6   3   2      279.93      299.85      5.88 o
   7   3   2      341.36      350.55      7.22 o
   8   3   2      231.26      241.09      6.90 o
   9   3   2       89.74       99.94      6.49 o
  10   3   2      288.53      266.42      9.79 o
  11   3   2        5.13        9.80      4.75 o
  12   3   2      165.68      207.78     14.14 o
  13   3   2      159.93      196.20     15.83 o
  14   3   2       52.98       73.74     12.17 o
  15   3   2        9.83       24.95     17.20 o
  16   3   2       20.51       38.02     14.54 o
 -16   4   2        2.83        9.30     14.61 o
 -15   4   2        0.20       -1.75      8.85 o
 -14   4   2        1.85       -7.93      7.93 o
 -13   4   2       42.43       31.25     15.21 o
 -12   4   2        0.07       -5.21      7.37 o
 -11   4   2      207.53      199.30     13.04 o
 -10   4   2      134.90      150.45      9.74 o
  -9   4   2       11.14       13.42      5.14 o
  -8   4   2      297.81      308.22      8.59 o
  -7   4   2       47.95       45.15      4.31 o
  -6   4   2     1277.43     1234.88     18.58 o
  -5   4   2      211.87      202.36      5.06 o
  -4   4   2       52.87       62.28      2.55 o
  -3   4   2        2.42       -2.57      2.57 o
  -2   4   2      435.01      374.44      6.51 o
  -1   4   2      796.98      788.92      9.63 o
   0   4   2      931.96      944.90      9.16 o
   1   4   2      901.06      961.93      6.74 o
   2   4   2      552.92      546.29      5.98 o
   3   4   2       27.05       16.50      1.97 o
   4   4   2       77.14      103.70      3.51 o
   5   4   2        8.15       13.57      2.67 o
   6   4   2      688.74      665.07      9.41 o
   7   4   2      778.17      739.90     10.46 o
   8   4   2      203.45      198.48      6.82 o
   9   4   2      324.93      321.87      8.49 o
  10   4   2       45.33       39.63      4.61 o
  11   4   2      150.13      174.04     14.92 o
  12   4   2       15.93       10.57      8.34 o
  13   4   2      181.59      204.55     14.79 o
  14   4   2       81.36      116.91     28.99 o
  15   4   2       21.23       16.13     26.64 o
  16   4   2       48.12       49.74     15.80 o
 -15   5   2       30.40       42.08     12.88 o
 -14   5   2        5.34       -0.71      9.24 o
 -13   5   2       33.78       23.39     14.85 o
 -12   5   2       32.42       20.58      7.24 o
 -11   5   2        5.92        0.39      7.24 o
 -10   5   2        2.70        5.60      6.92 o
  -9   5   2      257.32      263.09      9.30 o
  -8   5   2       61.83       60.34      4.99 o
  -7   5   2       30.53       26.81      4.05 o
  -6   5   2      227.80      235.98      9.74 o
  -5   5   2      751.54      750.23      8.63 o
  -4   5   2       83.79       87.94      4.02 o
  -3   5   2       22.01       15.27      2.96 o
  -2   5   2      259.79      276.20      7.10 o
  -1   5   2      638.89      620.25     10.15 o
   0   5   2      152.04      155.60      5.74 o
   1   5   2       14.34       20.50      1.75 o
   2   5   2       85.48       96.14      2.99 o
   3   5   2      434.36      422.27      6.05 o
   4   5   2       17.51       19.87      2.46 o
   5   5   2      528.63      502.93      8.23 o
   6   5   2       71.85       61.50      4.64 o
   7   5   2      330.51      313.53      8.19 o
   8   5   2        4.66       15.08      4.10 o
   9   5   2      313.91      322.56     11.22 o
  10   5   2        0.00       -2.66      6.10 o
  11   5   2       42.94       38.36     10.43 o
  12   5   2        0.05       -0.89      9.61 o
  13   5   2        7.37       -7.00     11.30 o
  14   5   2       28.60       25.26     33.95 o
  15   5   2        1.99        8.42     17.65 o
 -14   6   2        4.82       -9.21     13.64 o
 -13   6   2        0.88       -9.15      9.15 o
 -12   6   2       36.28       14.35      8.69 o
 -11   6   2        2.38       11.04      7.48 o
 -10   6   2        0.84       -2.82      6.86 o
  -9   6   2      156.01      188.02     16.51 o
  -8   6   2       32.51       29.09      5.51 o
  -7   6   2        2.72        3.05      3.97 o
  -6   6   2      345.08      344.62      8.00 o
  -5   6   2       96.54       87.67      4.63 o
  -4   6   2      604.50      658.16     10.86 o
  -3   6   2      509.93      515.90     12.04 o
  -2   6   2      547.52      520.34     12.69 o
  -1   6   2      103.31       94.18      5.64 o
   0   6   2      352.21      372.32      7.43 o
   1   6   2       11.51        9.35      2.02 o
   2   6   2      103.45       95.10      2.76 o
   3   6   2       40.63       43.59      2.58 o
   4   6   2       25.20       23.52      3.30 o
   5   6   2      113.66      100.83      5.43 o
   6   6   2      212.08      227.64      7.41 o
   7   6   2        6.22       10.17      5.07 o
   8   6   2      302.65      313.15     17.17 o
   9   6   2        8.62       20.99     11.22 o
  10   6   2       78.13       88.18     13.56 o
  11   6   2       43.58       56.97     13.64 o
  12   6   2        2.34        2.08     13.62 o
  13   6   2       22.90        4.35     13.37 o
 -12   7   2        3.32        1.24      8.25 o
 -11   7   2       16.26        9.12      8.23 o
 -10   7   2        8.29       -4.85      6.82 o
  -9   7   2        0.68        9.11      6.60 o
  -8   7   2        0.35        1.64      6.02 o
  -7   7   2       31.67       36.66      5.56 o
  -6   7   2        5.46        8.51      5.90 o
  -5   7   2       75.68       92.77      7.74 o
  -4   7   2      413.04      399.91     11.40 o
  -3   7   2        2.55        7.34      3.57 o
  -2   7   2       30.92       19.56      4.00 o
  -1   7   2       37.46       35.14      3.87 o
   0   7   2      110.30      107.68      6.24 o
   1   7   2        0.42       -2.37      2.37 o
   2   7   2       62.49       56.08      4.65 o
   3   7   2        6.02        4.58      2.12 o
   4   7   2      156.08      158.46      5.80 o
   5   7   2        0.44        2.78      4.16 o
   6   7   2       36.89       41.20      8.42 o
   7   7   2       72.84       70.04      8.36 o
   8   7   2        7.51       -0.49      7.20 o
   9   7   2        0.32       -0.53      8.72 o
  10   7   2       28.10       21.84     11.31 o
  11   7   2        0.16       -3.98     12.03 o
  12   7   2        7.15        0.25      9.50 o
 -10   8   2        3.78        5.97      9.21 o
  -9   8   2        0.05        4.72      8.70 o
  -8   8   2      101.99       82.53     11.12 o
  -7   8   2       99.53      100.00     11.12 o
  -6   8   2       10.73       13.47      6.57 o
  -5   8   2        0.72        1.27      5.92 o
  -4   8   2        8.60       16.64      5.50 o
  -3   8   2      142.18      156.21      9.98 o
  -2   8   2      142.52      123.09      7.42 o
  -1   8   2       14.86       12.70      6.10 o
   0   8   2        7.49       -1.49      5.14 o
   1   8   2       38.18       42.94      6.35 o
   2   8   2        3.35        5.11      3.68 o
   3   8   2      126.68      142.67      9.57 o
   4   8   2        8.03        6.33      4.63 o
   5   8   2       73.21       70.93      7.94 o
   6   8   2       12.71       18.87      7.17 o
   7   8   2       63.96       93.01     10.20 o
   8   8   2        2.46        8.53      9.15 o
   9   8   2        3.57       12.86      8.68 o
  10   8   2       18.13       22.19     13.48 o
  -7   9   2        2.02        3.99      7.60 o
  -6   9   2       45.29       56.38      9.58 o
  -5   9   2       25.85       30.36      8.82 o
  -4   9   2       20.72       26.74      8.42 o
  -3   9   2        9.38       10.13      7.22 o
  -2   9   2        3.73       10.00      8.87 o
  -1   9   2        0.58        0.96      7.01 o
   0   9   2        2.74       11.83      8.98 o
   1   9   2       61.24       64.94     10.70 o
   2   9   2        8.63       24.57     10.55 o
   3   9   2       30.70       25.09     11.23 o
   4   9   2        3.04       -8.50      8.50 o
   5   9   2        4.35       14.99     10.68 o
   6   9   2        3.09        8.03      8.13 o
   7   9   2        4.45        4.87      9.46 o
 -17   0   3        0.84       -0.77     15.19 o
 -15   0   3       23.63        7.04     15.94 o
 -13   0   3      872.90      934.80     25.10 o
 -11   0   3       97.59       62.48      5.28 o
  -9   0   3     1403.74     1410.43     31.86 o
  -7   0   3      124.09      138.73      9.42 o
  -5   0   3     1019.79     1040.38     12.83 o
  -3   0   3     2041.64     1921.33     17.14 o
  -1   0   3     1981.12     1892.12     11.93 o
   1   0   3     2872.54     2637.83     15.07 o
   3   0   3     2478.37     2393.70     16.56 o
   5   0   3     4319.96     4180.05     28.38 o
   7   0   3      378.73      316.07      9.07 o
   9   0   3      128.79      121.38     12.47 o
  11   0   3        9.83        5.97     10.01 o
  13   0   3        9.42       -5.61     10.71 o
  15   0   3        8.47       12.48     13.13 o
  17   0   3       21.03       11.51     17.00 o
 -17   1   3        3.87       -7.77     10.85 o
 -16   1   3        0.02        7.54     10.67 o
 -15   1   3        6.16       -0.62      9.27 o
 -14   1   3       29.46       30.07      6.96 o
 -13   1   3      117.33       85.31     11.36 o
 -12   1   3       26.68       16.89      6.48 o
 -11   1   3      178.24      151.31      6.28 o
 -10   1   3      382.15      386.20      8.55 o
  -9   1   3      317.20      316.97     10.66 o
  -8   1   3      749.94      684.03     10.94 o
  -7   1   3     1929.73     2215.35     16.90 o
  -6   1   3       65.13       53.62      3.64 o
  -5   1   3      934.73      927.65      9.33 o
  -4   1   3      407.15      363.36      4.38 o
  -3   1   3      539.90      488.65      4.36 o
  -2   1   3      149.00      161.43      2.35 o
  -1   1   3    20177.79    19034.76     99.44 o
   0   1   3     4460.63     4192.13     16.85 o
   1   1   3     2516.30     2492.26     10.86 o
   2   1   3    19816.55    19278.67     67.20 o
   3   1   3      650.17      571.91      5.06 o
   4   1   3     1633.66     1487.96      9.62 o
   5   1   3     2038.70     2028.77     12.81 o
   6   1   3      235.95      272.56      5.33 o
   7   1   3      160.73      166.99      5.30 o
   8   1   3        3.32        2.16      3.78 o
   9   1   3      256.44      272.08     11.23 o
  10   1   3       67.21       77.20      7.39 o
  11   1   3      436.39      462.52     16.79 o
  12   1   3      152.78      135.65     11.04 o
  13   1   3       14.56       21.25      9.78 o
  14   1   3       22.95       15.23     10.66 o
  15   1   3        1.41       10.03     10.26 o
  16   1   3       27.04       30.06     19.65 o
  17   1   3       31.06       33.47     13.03 o
 -17   2   3        7.27       -0.61     13.43 o
 -16   2   3       11.50        3.79      9.86 o
 -15   2   3       11.79       25.84     10.57 o
 -14   2   3        1.96        2.68      6.90 o
 -13   2   3       31.40       27.16      7.57 o
 -12   2   3       13.19       10.60      7.27 o
 -11   2   3       36.63       26.74      8.06 o
 -10   2   3      234.97      231.75     10.47 o
  -9   2   3      114.41      128.41      7.95 o
  -8   2   3      102.04       74.43      5.67 o
  -7   2   3       28.39       26.44      3.66 o
  -6   2   3      953.38      970.94     10.30 o
  -5   2   3      783.80      809.36      7.51 o
  -4   2   3     1068.76      922.46      7.89 o
  -3   2   3       92.13       96.99      2.77 o
  -2   2   3     1072.05     1112.83      7.24 o
  -1   2   3     2660.33     2589.97     11.78 o
   0   2   3     1973.41     1799.79     11.67 o
   1   2   3    12929.87    13200.66     51.42 o
   2   2   3     4193.17     4233.37     20.00 o
   3   2   3      204.68      218.78      3.73 o
   4   2   3      994.32      983.79      8.12 o
   5   2   3      312.99      293.56      5.05 o
   6   2   3        4.32        7.46      2.11 o
   7   2   3       33.52       31.46      3.56 o
   8   2   3      288.64      282.18      8.38 o
   9   2   3       84.20       78.38      6.33 o
  10   2   3       54.30       40.42      5.97 o
  11   2   3      486.09      463.35     15.20 o
  12   2   3      252.41      275.36     15.98 o
  13   2   3        0.02       10.49     12.40 o
  14   2   3        9.57       -1.03      9.14 o
  15   2   3        9.83       24.62     10.85 o
  16   2   3       18.00       19.85     15.84 o
  17   2   3       13.07       24.91     12.92 o
 -16   3   3        2.43        4.38     12.42 o
 -15   3   3        7.27       -0.20     12.81 o
 -14   3   3        8.43       -0.16      8.60 o
 -13   3   3       85.47       85.48     12.50 o
 -12   3   3       14.01        4.43      6.01 o
 -11   3   3      302.95      286.81     11.16 o
 -10   3   3      314.43      290.75     12.60 o
  -9   3   3       42.10       34.37      4.50 o
  -8   3   3       78.37       88.91      6.42 o
  -7   3   3      117.09      138.59      4.79 o
  -6   3   3      814.61      778.99      9.06 o
  -5   3   3      732.65      655.20      7.07 o
  -4   3   3      544.57      513.53      5.96 o
  -3   3   3        0.21       -1.20      1.20 o
  -2   3   3      337.23      300.62      3.78 o
  -1   3   3     7694.15     7455.89     49.36 o
   0   3   3     1399.44     1518.18      9.58 o
   1   3   3      168.98      164.96      3.28 o
   2   3   3      934.93      933.12      7.29 o
   3   3   3     1387.43     1311.77     11.06 o
   4   3   3     1164.58     1142.97      9.15 o
   5   3   3       14.37       21.67      2.25 o
   6   3   3      120.37      119.86      4.69 o
   7   3   3      840.88      859.64     11.04 o
   8   3   3       41.19       28.27      3.83 o
   9   3   3      169.44      155.24      8.13 o
  10   3   3       28.28       23.81      4.86 o
  11   3   3       31.96       32.11      6.02 o
  12   3   3      217.79      216.46     19.60 o
  13   3   3      202.14      263.56     16.23 o
  14   3   3        5.97        5.16     16.93 o
  15   3   3       12.57       11.33     14.57 o
  16   3   3       32.02       48.41     15.11 o
 -16   4   3        3.86       -6.88     13.09 o
 -15   4   3       39.00       23.45     13.44 o
 -14   4   3        0.30      -12.32     12.48 o
 -13   4   3        4.41        0.66      7.88 o
 -12   4   3       21.37       13.63      6.30 o
 -11   4   3       39.91       32.47      6.67 o
 -10   4   3       43.78       39.39      5.79 o
  -9   4   3       79.90       68.88      5.61 o
  -8   4   3       24.28       13.54      3.32 o
  -7   4   3       44.96       49.74      3.88 o
  -6   4   3      130.02      134.66      4.75 o
  -5   4   3       88.06       79.01      3.38 o
  -4   4   3       49.53       48.10      1.99 o
  -3   4   3     1192.48     1111.20     11.85 o
  -2   4   3      288.53      287.25      6.25 o
  -1   4   3       33.03       24.41      3.35 o
   0   4   3      328.83      347.24      5.29 o
   1   4   3      986.36     1040.56     12.14 o
   2   4   3     2723.69     2849.51     16.65 o
   3   4   3      154.72      149.78      3.82 o
   4   4   3      285.54      308.87      5.01 o
   5   4   3       83.84      103.65      4.04 o
   6   4   3       70.20       72.38      4.01 o
   7   4   3      281.91      261.51      6.95 o
   8   4   3       41.39       48.55      4.07 o
   9   4   3        0.11        3.44      3.40 o
  10   4   3      361.34      367.06     10.72 o
  11   4   3      189.57      194.68     15.16 o
  12   4   3        1.42       -8.30      8.30 o
  13   4   3       96.98      121.56     12.92 o
  14   4   3      112.50      128.98     15.91 o
  15   4   3        0.85       13.40     12.97 o
 -15   5   3        5.63        9.02     11.55 o
 -14   5   3        3.57       -9.24     13.61 o
 -13   5   3        8.98       -2.76      8.26 o
 -12   5   3       30.06       39.52      7.89 o
 -11   5   3       30.54       30.99      8.96 o
 -10   5   3      225.33      207.37     15.71 o
  -9   5   3        5.23        9.97      4.98 o
  -8   5   3      122.17      119.00      6.30 o
  -7   5   3      119.45      135.51      6.99 o
  -6   5   3     1308.07     1250.50     12.84 o
  -5   5   3      249.79      252.40      6.05 o
  -4   5   3      977.80      953.35      8.26 o
  -3   5   3      212.89      242.01      6.99 o
  -2   5   3      107.92      101.12      5.01 o
  -1   5   3        1.28        4.66      2.48 o
   0   5   3       48.84       49.70      2.63 o
   1   5   3      155.38      152.16      2.76 o
   2   5   3      179.31      177.51      4.31 o
   3   5   3      176.33      179.12      4.32 o
   4   5   3      125.68      116.80      4.16 o
   5   5   3        0.39        2.41      2.79 o
   6   5   3      235.97      247.21      7.45 o
   7   5   3        4.29        9.40      3.60 o
   8   5   3      299.25      311.06      9.03 o
   9   5   3        9.77        1.48      5.99 o
  10   5   3       13.80       -0.89      6.53 o
  11   5   3       40.27       47.30     10.27 o
  12   5   3        1.32      -13.36     13.36 o
  13   5   3        8.29       -4.69     12.34 o
  14   5   3       12.41        7.91     18.63 o
  15   5   3       14.23       -1.53     22.51 o
 -14   6   3       15.47        5.15     14.35 o
 -13   6   3        6.66       -4.67     14.78 o
 -12   6   3        0.27        3.80     13.53 o
 -11   6   3       87.69       88.75     10.46 o
 -10   6   3        3.50        9.27      7.41 o
  -9   6   3      171.65      191.95     15.52 o
  -8   6   3      214.72      235.85     10.93 o
  -7   6   3       65.03       71.81      5.31 o
  -6   6   3      238.68      250.76     10.00 o
  -5   6   3       13.14       39.87      7.98 o
  -4   6   3      631.61      680.80     11.17 o
  -3   6   3     1146.94     1176.32     14.56 o
  -2   6   3      130.77      120.07      7.02 o
  -1   6   3        8.53        9.94      3.41 o
   0   6   3        2.09        0.91      2.77 o
   1   6   3       76.18       75.76      3.44 o
   2   6   3       24.16       21.70      1.54 o
   3   6   3      182.17      179.50      5.31 o
   4   6   3       20.15       17.81      2.29 o
   5   6   3      317.96      323.31      8.24 o
   6   6   3        0.46       -0.52      3.16 o
   7   6   3      199.91      215.33     15.09 o
   8   6   3       22.51       40.07      8.70 o
   9   6   3      129.66      126.47     19.34 o
  10   6   3       97.83      111.00     14.42 o
  11   6   3       30.79       38.59     12.97 o
  12   6   3       14.47       19.50     12.75 o
  13   6   3       13.33        2.53     16.04 o
 -12   7   3        2.39        7.56      8.02 o
 -11   7   3       28.00       22.27      7.95 o
 -10   7   3       13.34        9.28      7.14 o
  -9   7   3      142.60      149.28     10.31 o
  -8   7   3       41.02       43.13      7.11 o
  -7   7   3       48.46       50.99      5.67 o
  -6   7   3       39.87       42.79      7.24 o
  -5   7   3      301.68      330.77     12.09 o
  -4   7   3       17.52       21.22      4.53 o
  -3   7   3       45.26       44.11      5.20 o
  -2   7   3        0.40       -3.46      3.46 o
  -1   7   3      178.12      177.13      7.18 o
   0   7   3        0.00       -2.78      3.25 o
   1   7   3       10.46        7.75      2.13 o
   2   7   3       44.08       43.56      3.53 o
   3   7   3      140.75      133.85      4.44 o
   4   7   3       47.03       47.66      4.64 o
   5   7   3       65.98       69.63      6.34 o
   6   7   3       30.82       34.71      6.68 o
   7   7   3       57.08       76.49      9.54 o
   8   7   3        0.04       -1.87      7.40 o
   9   7   3      180.24      200.03     21.93 o
  10   7   3        0.32        2.66     11.60 o
  11   7   3       12.63      -10.08     10.08 o
  12   7   3       15.82       16.27     13.03 o
 -10   8   3        4.07        0.41      9.36 o
  -9   8   3       49.00       47.43     10.77 o
  -8   8   3        0.11        5.22      8.46 o
  -7   8   3        0.03       16.23      8.33 o
  -6   8   3       32.06       39.55      7.61 o
  -5   8   3        2.33       10.00      5.92 o
  -4   8   3       46.17       45.10      6.76 o
  -3   8   3      119.17      107.46      7.86 o
  -2   8   3       38.12       50.70      5.84 o
  -1   8   3       22.79       21.55      4.45 o
   0   8   3        2.78        2.02      5.63 o
   1   8   3       45.64       45.53      6.90 o
   2   8   3       33.27       40.82      4.87 o
   3   8   3        2.24        2.53      4.57 o
   4   8   3        2.48       -0.26      3.67 o
   5   8   3        0.57       13.69      4.68 o
   6   8   3      187.01      217.64     14.07 o
   7   8   3        9.73       10.42      6.05 o
   8   8   3       36.58       33.05      8.90 o
   9   8   3       32.52       31.19      9.98 o
  10   8   3       26.91       16.20      9.94 o
  -7   9   3       89.66       86.13     10.99 o
  -6   9   3       40.70       40.05      9.45 o
  -5   9   3        9.41        9.25      6.53 o
  -4   9   3       39.93       45.14      8.85 o
  -3   9   3        1.17       10.41      7.10 o
  -2   9   3       26.85       37.64      7.77 o
  -1   9   3       52.88       51.39     10.53 o
   0   9   3      117.18      113.84     14.18 o
   1   9   3       13.06       13.58      8.48 o
   2   9   3       20.07       17.76     10.32 o
   3   9   3        0.08        0.61      9.65 o
   4   9   3        4.76        7.02     10.01 o
   5   9   3        6.23        5.33      9.82 o
   6   9   3        7.89        1.75      7.66 o
   7   9   3       21.65       21.67     11.23 o
 -16   0   4        3.68       -6.38     13.84 o
 -14   0   4        2.80       -6.63     12.14 o
 -12   0   4      538.91      426.93     20.01 o
 -10   0   4       66.04       51.02      6.83 o
  -8   0   4      348.14      406.34     11.13 o
  -6   0   4     3234.27     3511.66     30.23 o
  -4   0   4      490.91      531.01      9.20 o
  -2   0   4     3013.69     2750.89     16.78 o
   0   0   4     6018.68     5745.19     29.12 o
   2   0   4    27337.21    26363.43    183.64 o
   4   0   4     1550.27     1488.55     13.48 o
   6   0   4     1160.23     1202.75     13.96 o
   8   0   4        0.61       -2.02      5.92 o
  10   0   4       33.57       13.26     10.11 o
  12   0   4       88.18       53.12     15.26 o
  14   0   4       11.86       -4.99     24.26 o
  16   0   4        6.41       23.51     14.87 o
 -17   1   4        0.18       -9.94      9.94 o
 -16   1   4        4.98      -10.90     10.90 o
 -15   1   4       50.68       43.08     13.90 o
 -14   1   4       19.20       27.42      7.92 o
 -13   1   4        6.86        2.34      6.16 o
 -12   1   4       11.07        1.21      6.11 o
 -11   1   4      238.28      218.07     11.48 o
 -10   1   4      613.34      627.95     15.38 o
  -9   1   4      188.28      198.99      9.48 o
  -8   1   4       53.10       50.33      2.93 o
  -7   1   4      297.13      290.52      4.99 o
  -6   1   4      576.31      584.01      8.18 o
  -5   1   4      615.82      560.16      7.36 o
  -4   1   4      114.70      108.41      2.73 o
  -3   1   4     2265.53     2032.59     11.58 o
  -2   1   4       16.80       10.58      1.21 o
  -1   1   4     1173.66     1035.87      6.16 o
   0   1   4     2942.61     2922.04     13.18 o
   1   1   4       18.40        7.89      1.23 o
   2   1   4     3469.62     3372.20     14.77 o
   3   1   4     4107.82     3975.11     17.75 o
   4   1   4      621.65      636.75      6.10 o
   5   1   4      532.46      655.33      6.90 o
   6   1   4      187.46      185.27      4.74 o
   7   1   4      420.58      425.90      7.63 o
   8   1   4      321.77      367.73      9.92 o
   9   1   4       11.02        1.80      5.46 o
  10   1   4      604.92      549.43     17.75 o
  11   1   4       59.74       76.72      8.23 o
  12   1   4       63.87       58.73      8.94 o
  13   1   4       73.26       57.48     10.99 o
  14   1   4       24.79        6.43      8.88 o
  15   1   4        9.34        3.89     10.86 o
  16   1   4       61.08       51.43     26.11 o
  17   1   4       10.84       31.19     16.10 o
 -17   2   4        2.48       15.72     14.80 o
 -16   2   4        7.15        1.67     10.50 o
 -15   2   4        0.05       -4.46     12.16 o
 -14   2   4       13.81       10.18      7.02 o
 -13   2   4       51.36       57.94      8.64 o
 -12   2   4      939.69      852.11     14.35 o
 -11   2   4       51.68       64.53      5.87 o
 -10   2   4        8.50        2.17      3.59 o
  -9   2   4      953.92      977.81     13.84 o
  -8   2   4        0.26        7.43      2.83 o
  -7   2   4       48.67       41.52      3.50 o
  -6   2   4     1748.16     1732.81     12.98 o
  -5   2   4     3848.43     3927.34     19.61 o
  -4   2   4     3684.54     3845.45     20.80 o
  -3   2   4     3500.47     3193.63     15.56 o
  -2   2   4      181.76      182.93      3.35 o
  -1   2   4       72.28       70.17      2.36 o
   0   2   4    11235.85    11032.72     46.01 o
   1   2   4     7110.94     7201.92     28.55 o
   2   2   4      107.75       71.42      2.32 o
   3   2   4      112.23      146.44      3.31 o
   4   2   4      121.57      141.00      3.61 o
   5   2   4      213.21      191.15      4.50 o
   6   2   4       98.32       82.52      3.53 o
   7   2   4       66.46       47.99      3.77 o
   8   2   4       85.74       74.25      5.67 o
   9   2   4      425.38      427.90     13.55 o
  10   2   4       66.75       77.14     11.13 o
  11   2   4      591.60      669.15     17.73 o
  12   2   4       35.31       51.14      9.80 o
  13   2   4       28.29       34.41     10.45 o
  14   2   4       88.02       96.56     14.49 o
  15   2   4       62.19       72.07     19.54 o
  16   2   4        0.06       -3.44     10.56 o
 -16   3   4        7.14        0.87     11.67 o
 -15   3   4        7.10        6.79     10.49 o
 -14   3   4        0.16       -9.19      9.19 o
 -13   3   4       11.39        6.55      6.51 o
 -12   3   4      114.52      112.74      7.80 o
 -11   3   4       90.06       86.95      6.68 o
 -10   3   4       59.57       65.74      4.92 o
  -9   3   4      146.35      152.36      7.57 o
  -8   3   4       12.09        7.67      3.72 o
  -7   3   4       79.51       80.56      4.80 o
  -6   3   4      771.19      744.55      7.86 o
  -5   3   4     1559.41     1538.84     10.99 o
  -4   3   4       61.22       69.72      3.25 o
  -3   3   4       16.78       19.30      1.68 o
  -2   3   4       95.72      117.55      2.42 o
  -1   3   4     1042.04     1015.82      7.56 o
   0   3   4     1210.02     1294.51      7.99 o
   1   3   4      390.34      394.68      4.71 o
   2   3   4     1392.95     1321.24      8.93 o
   3   3   4      811.56      884.69      7.86 o
   4   3   4      183.00      174.63      4.13 o
   5   3   4       15.19       20.95      2.47 o
   6   3   4      217.00      201.37      6.02 o
   7   3   4      530.80      544.93      9.33 o
   8   3   4       67.59       69.06      4.80 o
   9   3   4      789.77      801.89     14.06 o
  10   3   4      202.02      238.87     10.33 o
  11   3   4       23.21       26.80      6.40 o
  12   3   4      273.68      259.24     15.65 o
  13   3   4        7.13       14.77      9.50 o
  14   3   4       49.60       47.20     16.71 o
  15   3   4        4.71        7.82     10.86 o
  16   3   4        4.41        7.66     13.35 o
 -16   4   4        0.74       -0.30     12.83 o
 -15   4   4        1.90        0.16      8.92 o
 -14   4   4        4.86       -0.96     11.49 o
 -13   4   4       45.25       42.54      9.60 o
 -12   4   4       11.86       11.30      6.11 o
 -11   4   4       23.01       19.31      6.22 o
 -10   4   4        7.15        5.45      4.81 o
  -9   4   4      437.27      420.79     10.72 o
  -8   4   4      218.71      209.31      9.70 o
  -7   4   4      397.48      395.40      7.84 o
  -6   4   4       97.41      112.48      4.35 o
  -5   4   4       48.20       63.14      4.25 o
  -4   4   4      485.49      454.56      4.27 o
  -3   4   4      779.90      771.60      6.37 o
  -2   4   4     1063.35     1100.39     15.72 o
  -1   4   4       98.07       92.60      4.11 o
   0   4   4     1579.85     1496.83     11.03 o
   1   4   4    12639.98    12845.49     54.78 o
   2   4   4     1527.67     1501.26     11.07 o
   3   4   4       61.85       65.19      2.92 o
   4   4   4      429.53      378.59      5.95 o
   5   4   4      484.30      484.67      7.95 o
   6   4   4      242.75      243.60      6.52 o
   7   4   4       57.41       50.36      4.08 o
   8   4   4       24.05       24.78      3.82 o
   9   4   4        3.77        4.86      3.58 o
  10   4   4      517.68      532.20     12.62 o
  11   4   4        7.89        4.35      7.38 o
  12   4   4        0.14       -4.11      8.06 o
  13   4   4        0.95        5.93     12.35 o
  14   4   4        1.49       12.31     11.78 o
  15   4   4        1.20        2.91     12.98 o
 -15   5   4        3.92       -4.60     10.38 o
 -14   5   4        8.28       14.31      9.47 o
 -13   5   4        0.12       -5.79     10.86 o
 -12   5   4       70.98       86.85     10.94 o
 -11   5   4       22.35       30.84      7.43 o
 -10   5   4      190.31      190.86     10.70 o
  -9   5   4       92.79       76.12      7.06 o
  -8   5   4       28.51       34.99      4.47 o
  -7   5   4     1282.84     1291.90     13.63 o
  -6   5   4      140.03      132.14      5.92 o
  -5   5   4     1071.13     1058.18     12.45 o
  -4   5   4        0.65       10.98      2.79 o
  -3   5   4      841.63      799.04     12.12 o
  -2   5   4      321.89      298.13      7.02 o
  -1   5   4        7.90        3.43      2.85 o
   0   5   4       18.66       20.79      2.38 o
   1   5   4       89.03       79.08      3.05 o
   2   5   4      205.29      224.29      4.16 o
   3   5   4      287.13      301.21      5.25 o
   4   5   4       57.32       60.89      3.54 o
   5   5   4        7.17        7.69      3.02 o
   6   5   4      244.40      239.36      7.03 o
   7   5   4      180.46      184.88     10.42 o
   8   5   4       50.83       53.75      5.15 o
   9   5   4        1.41       -4.96      4.96 o
  10   5   4       56.11       48.38      7.70 o
  11   5   4       20.31        1.60      8.57 o
  12   5   4        5.89        4.55      9.54 o
  13   5   4      124.00      129.75     27.41 o
  14   5   4       52.14       61.10     19.60 o
 -14   6   4        0.42       14.01     15.50 o
 -13   6   4        0.54       -9.64     12.97 o
 -12   6   4      150.31      161.44     17.22 o
 -11   6   4      100.95      113.67     13.39 o
 -10   6   4        1.59        2.61      6.51 o
  -9   6   4        0.08       10.71      5.89 o
  -8   6   4      487.55      554.58     13.39 o
  -7   6   4        9.95       10.43      3.90 o
  -6   6   4        1.50       17.43      3.39 o
  -5   6   4     1670.95     1602.28     24.26 o
  -4   6   4      125.59      134.05      6.32 o
  -3   6   4      774.24      809.04     12.60 o
  -2   6   4       15.82       10.54      3.97 o
  -1   6   4      142.08      132.90      6.71 o
   0   6   4       11.25        7.71      3.38 o
   1   6   4      362.32      365.18      6.02 o
   2   6   4      113.72      101.92      3.13 o
   3   6   4       18.48       18.37      2.41 o
   4   6   4      175.22      168.14      7.65 o
   5   6   4       30.38       24.28      3.44 o
   6   6   4      366.39      378.06      9.46 o
   7   6   4       89.39       94.88      7.83 o
   8   6   4      150.89      128.14     13.27 o
   9   6   4       14.45       -0.34      8.27 o
  10   6   4       52.40       65.72     14.16 o
  11   6   4        0.96       -3.53     12.19 o
  12   6   4       13.79        7.69     17.73 o
  13   6   4        9.35       -0.82     14.42 o
 -12   7   4        3.91        0.38      8.92 o
 -11   7   4       32.24       46.28      8.89 o
 -10   7   4      113.47      136.84     10.56 o
  -9   7   4        0.28       16.19      6.79 o
  -8   7   4        6.48       11.85      5.73 o
  -7   7   4       17.83       37.19      4.92 o
  -6   7   4       38.11       41.87      6.88 o
  -5   7   4        0.22        4.98      5.48 o
  -4   7   4       89.77       81.09      6.86 o
  -3   7   4       26.91       26.85      5.63 o
  -2   7   4       69.82       67.43      7.34 o
  -1   7   4       99.81       88.26      6.24 o
   0   7   4        3.43       -3.77      3.77 o
   1   7   4       27.13       27.77      2.84 o
   2   7   4      151.57      148.96      7.65 o
   3   7   4       23.50       17.60      3.00 o
   4   7   4        1.53        2.36      4.29 o
   5   7   4       41.69       49.27      6.26 o
   6   7   4       67.66       72.92      7.38 o
   7   7   4       11.82       11.13      7.65 o
   8   7   4      221.37      228.79     21.34 o
   9   7   4       12.77       18.55      9.96 o
  10   7   4       44.19       35.42     12.27 o
  11   7   4        0.04      -10.90     10.90 o
  12   7   4       42.20       50.49     15.80 o
 -10   8   4       10.43        6.47      9.01 o
  -9   8   4        0.53        5.90      8.77 o
  -8   8   4      105.22      106.36     12.00 o
  -7   8   4       40.35       48.39      9.62 o
  -6   8   4       30.25       28.72      7.35 o
  -5   8   4      106.36      116.96     10.01 o
  -4   8   4       67.24       61.92      7.54 o
  -3   8   4      153.20      150.22      9.15 o
  -2   8   4       82.23       75.55      6.96 o
  -1   8   4       77.03       76.08      6.79 o
   0   8   4       45.80       43.19      5.47 o
   1   8   4      136.88      153.67      7.82 o
   2   8   4       11.71       10.60      4.26 o
   3   8   4       24.52       19.80      4.13 o
   4   8   4        5.16        9.80      4.41 o
   5   8   4       81.45       97.86      6.53 o
   6   8   4        5.49       15.37      5.71 o
   7   8   4        0.57       -0.03      6.56 o
   8   8   4       46.38       38.31     12.86 o
   9   8   4       49.88       55.09     10.62 o
  10   8   4        6.66       20.96     12.08 o
  -7   9   4        0.02        2.00      8.15 o
  -6   9   4        4.47       -2.50      7.33 o
  -5   9   4        1.89        7.52      6.36 o
  -4   9   4        0.19       16.23      8.22 o
  -3   9   4       82.95       78.76      9.61 o
  -2   9   4       90.32      110.42     10.27 o
  -1   9   4      121.90      125.69     10.50 o
   0   9   4        7.67       25.61      9.06 o
   1   9   4        6.17        6.80      8.10 o
   2   9   4        6.28       -4.91      9.26 o
   3   9   4        5.73       -1.62      9.59 o
   4   9   4       78.43       73.95     15.53 o
   5   9   4       18.72       18.19     12.65 o
   6   9   4        0.13        8.29     11.58 o
 -17   0   5        6.71       -1.27     15.50 o
 -15   0   5        0.01      -12.28     12.28 o
 -13   0   5       64.31       52.32      7.94 o
 -11   0   5       19.32       17.84      5.74 o
  -9   0   5      295.78      272.61     11.69 o
  -7   0   5      695.27      879.87     13.77 o
  -5   0   5       14.52        1.16      2.42 o
  -3   0   5       76.80       90.59      3.83 o
  -1   0   5     3479.35     3162.80     19.87 o
   1   0   5    18390.88    18800.89     88.49 o
   3   0   5     1891.60     1876.48     15.04 o
   5   0   5       11.41        0.40      2.71 o
   7   0   5      171.83      200.06      7.60 o
   9   0   5      759.95      785.83     29.82 o
  11   0   5     1654.36     1719.42     54.08 o
  13   0   5       84.66       65.65     17.80 o
  15   0   5        9.18       -9.78     23.62 o
  17   0   5       32.87       27.00     16.59 o
 -17   1   5        1.30       -3.78     11.12 o
 -16   1   5        0.01       -0.91     10.13 o
 -15   1   5        0.23        3.56      9.56 o
 -14   1   5        1.08        4.19     11.45 o
 -13   1   5        2.47       -2.54      5.97 o
 -12   1   5      275.24      297.96     13.95 o
 -11   1   5      274.56      281.49     12.99 o
 -10   1   5      551.29      562.32     15.03 o
  -9   1   5      162.52      133.61      7.85 o
  -8   1   5      424.81      439.89      9.90 o
  -7   1   5      307.74      242.18      6.27 o
  -6   1   5       24.87       24.78      2.98 o
  -5   1   5      305.22      309.87      4.59 o
  -4   1   5     1302.74     1263.52      8.74 o
  -3   1   5      788.35      726.96      6.06 o
  -2   1   5      697.27      581.93      4.74 o
  -1   1   5      651.04      649.14      5.51 o
   0   1   5    22965.38    22116.72     81.79 o
   1   1   5      420.19      341.00      3.83 o
   2   1   5     5901.54     5656.04     22.83 o
   3   1   5     1777.35     1722.63     10.16 o
   4   1   5      219.65      245.18      4.23 o
   5   1   5     1122.72     1134.56      9.19 o
   6   1   5      176.63      149.80      4.33 o
   7   1   5      598.58      613.49      9.93 o
   8   1   5       44.23       48.06      5.24 o
   9   1   5        2.09       -0.30      5.90 o
  10   1   5      684.57      700.64     20.52 o
  11   1   5        1.23        8.76      9.15 o
  12   1   5       62.52       75.19     10.53 o
  13   1   5        1.00       -7.99      7.99 o
  14   1   5        0.73       -3.85     13.69 o
  15   1   5        4.16       -7.71     12.54 o
  16   1   5        8.16       15.69     20.53 o
  17   1   5       35.69       32.54     16.96 o
 -17   2   5        9.07       -0.09     13.42 o
 -16   2   5        0.01       -8.96      8.96 o
 -15   2   5       24.31       11.25     12.68 o
 -14   2   5       74.82       67.91     11.57 o
 -13   2   5       21.23       15.24      7.33 o
 -12   2   5       11.11       27.35      7.67 o
 -11   2   5      391.77      362.48     13.00 o
 -10   2   5        0.33        4.45      5.39 o
  -9   2   5      326.68      310.06      8.38 o
  -8   2   5      347.23      351.56      7.34 o
  -7   2   5      207.26      213.82      6.28 o
  -6   2   5      237.20      227.89      4.91 o
  -5   2   5      419.35      402.98      5.45 o
  -4   2   5      253.28      241.01      4.35 o
  -3   2   5        6.09        2.94      1.32 o
  -2   2   5      513.35      486.64      4.65 o
  -1   2   5      821.23      791.45      6.22 o
   0   2   5       74.04      108.82      3.05 o
   1   2   5      553.20      520.24      4.98 o
   2   2   5     2860.84     3079.46     15.11 o
   3   2   5      307.63      321.61      4.45 o
   4   2   5       29.72       43.41      2.46 o
   5   2   5      961.60     1049.11      9.17 o
   6   2   5      131.11      134.39      5.81 o
   7   2   5      421.46      473.26      8.84 o
   8   2   5      499.91      487.65      9.99 o
   9   2   5        6.88        5.41      5.55 o
  10   2   5      291.66      255.15     21.70 o
  11   2   5      627.47      657.27     19.86 o
  12   2   5      313.52      316.50     16.92 o
  13   2   5       15.15        8.50      9.98 o
  14   2   5      125.55      110.80     17.00 o
  15   2   5        2.91        0.83     13.22 o
  16   2   5        1.53       -3.26     19.69 o
 -16   3   5        6.69        0.10     14.61 o
 -15   3   5       35.87       22.51     18.98 o
 -14   3   5       11.99       -2.56      7.37 o
 -13   3   5       32.83       25.72      9.59 o
 -12   3   5      135.81      115.97     13.27 o
 -11   3   5       18.48       15.25      3.86 o
 -10   3   5      204.72      158.96      8.13 o
  -9   3   5       12.31       16.57      4.49 o
  -8   3   5       32.35       39.33      4.31 o
  -7   3   5     1368.49     1289.98     14.00 o
  -6   3   5       62.74       60.34      3.35 o
  -5   3   5      202.59      211.20      4.56 o
  -4   3   5      550.81      469.42      6.07 o
  -3   3   5     1918.36     1768.63     12.27 o
  -2   3   5      406.60      366.81      4.43 o
  -1   3   5     1499.27     1513.95      9.55 o
   0   3   5      906.50      925.67      7.36 o
   1   3   5     3133.56     3063.39     16.71 o
   2   3   5     1640.03     1749.42     10.98 o
   3   3   5      986.63      970.45      8.32 o
   4   3   5       29.11       40.03      2.59 o
   5   3   5       52.25       42.29      3.08 o
   6   3   5       12.44       12.77      2.98 o
   7   3   5      192.39      196.24      6.74 o
   8   3   5      340.61      375.36      8.96 o
   9   3   5       41.83       38.83      5.62 o
  10   3   5      204.95      213.26     13.11 o
  11   3   5      285.72      361.66     14.61 o
  12   3   5       30.44       31.94      9.67 o
  13   3   5       69.28       62.93     10.61 o
  14   3   5        0.46        4.42      9.68 o
  15   3   5       10.64        6.99     13.16 o
  16   3   5        0.01       -4.77     13.56 o
 -16   4   5        0.04       -3.71     13.21 o
 -15   4   5       11.06       13.01      9.54 o
 -14   4   5        5.11       -0.53      7.97 o
 -13   4   5        0.82       -7.10      8.74 o
 -12   4   5       27.06       22.77      8.58 o
 -11   4   5       38.49       51.89      6.86 o
 -10   4   5       36.67       30.90      5.47 o
  -9   4   5       37.03       56.26      5.86 o
  -8   4   5       29.98       28.40      4.44 o
  -7   4   5        8.23       14.95      3.00 o
  -6   4   5       72.45       81.14      4.13 o
  -5   4   5     2759.32     2686.99     16.44 o
  -4   4   5      148.58      153.44      3.21 o
  -3   4   5      142.22      129.63      4.71 o
  -2   4   5     4226.78     4106.93     23.81 o
  -1   4   5       80.34       66.17      1.93 o
   0   4   5     1805.10     1662.02     18.23 o
   1   4   5      498.46      548.71      9.50 o
   2   4   5     1652.44     1602.95     11.98 o
   3   4   5      593.77      634.52      7.27 o
   4   4   5      932.63      965.79      9.76 o
   5   4   5      104.82      101.20      4.52 o
   6   4   5        9.81       15.60      3.17 o
   7   4   5       21.32       24.41      3.71 o
   8   4   5       15.49       17.05      3.92 o
   9   4   5      689.08      711.28     12.91 o
  10   4   5       91.06      105.71      7.03 o
  11   4   5        0.47        2.47      7.33 o
  12   4   5        0.10       -6.92      8.02 o
  13   4   5        0.75        6.38      8.99 o
  14   4   5        7.57       -2.46     17.87 o
  15   4   5        0.65      -10.86     11.99 o
 -15   5   5        0.80       -9.10     14.01 o
 -14   5   5       11.71       -3.04     11.35 o
 -13   5   5        0.05       -5.59      9.31 o
 -12   5   5       92.40      105.75     11.50 o
 -11   5   5       58.78       58.56      9.42 o
 -10   5   5       65.52       59.84      7.89 o
  -9   5   5      226.02      221.24      9.69 o
  -8   5   5      224.28      237.03      8.54 o
  -7   5   5       98.21      106.03      4.92 o
  -6   5   5      528.12      544.64      7.77 o
  -5   5   5        3.43       18.80      2.66 o
  -4   5   5     1646.74     1571.36     12.72 o
  -3   5   5      155.14      139.30      6.78 o
  -2   5   5     1096.14     1070.30     14.71 o
  -1   5   5      277.42      261.71      9.35 o
   0   5   5      680.93      693.91      9.28 o
   1   5   5      201.94      225.76      4.04 o
   2   5   5      441.78      443.24      6.00 o
   3   5   5        9.86       11.45      2.63 o
   4   5   5        1.28        1.35      2.83 o
   5   5   5       65.92       51.12      4.26 o
   6   5   5      167.90      165.96      6.31 o
   7   5   5      167.76      172.47      6.83 o
   8   5   5       21.02       13.40      4.53 o
   9   5   5      197.37      154.59     12.18 o
  10   5   5       18.13       13.02      7.89 o
  11   5   5        3.41       -8.09      8.09 o
  12   5   5      102.96       88.12     13.04 o
  13   5   5       26.75       27.93     24.55 o
  14   5   5       44.24       73.92     19.73 o
 -13   6   5       15.54       13.70     10.82 o
 -12   6   5       52.85       41.69     11.74 o
 -11   6   5      164.13      194.27     13.57 o
 -10   6   5        1.92        1.61      6.66 o
  -9   6   5       45.29       48.72      7.13 o
  -8   6   5        0.36        2.04      4.46 o
  -7   6   5        1.18        1.62      4.09 o
  -6   6   5      304.47      298.82     10.23 o
  -5   6   5       72.25       77.09      5.47 o
  -4   6   5      351.20      347.38      9.13 o
  -3   6   5        0.52       11.01      4.26 o
  -2   6   5       48.96       47.68      5.33 o
  -1   6   5        1.28       -1.95      3.72 o
   0   6   5       37.09       32.64      4.16 o
   1   6   5      208.09      204.10      7.80 o
   2   6   5      634.24      632.35     12.38 o
   3   6   5      382.86      389.50      6.32 o
   4   6   5       79.05       73.53      4.54 o
   5   6   5      133.91      125.27      5.69 o
   6   6   5      215.51      219.72      9.12 o
   7   6   5      115.58       99.61     10.08 o
   8   6   5       13.61       -3.28      6.36 o
   9   6   5       40.34       33.80     10.07 o
  10   6   5       11.70        3.48      9.70 o
  11   6   5        7.98        9.03     11.37 o
  12   6   5        1.30      -11.60     11.60 o
  13   6   5       43.72       29.10     20.75 o
 -12   7   5        0.27        6.91     12.35 o
 -11   7   5       68.22       68.19      9.51 o
 -10   7   5       12.47       15.31      7.31 o
  -9   7   5       90.89       96.54      8.90 o
  -8   7   5       18.00       26.08      6.21 o
  -7   7   5      518.80      529.91     20.68 o
  -6   7   5       11.92        5.60      5.55 o
  -5   7   5       42.62       30.33      6.26 o
  -4   7   5        0.01       -1.49      5.10 o
  -3   7   5       51.94       57.06      7.05 o
  -2   7   5        0.67       -1.42      5.05 o
  -1   7   5       60.17       70.63      7.50 o
   0   7   5       63.16       63.89      5.95 o
   1   7   5       76.22       89.82      4.25 o
   2   7   5        1.04        1.23      3.78 o
   3   7   5       18.17       20.63      3.18 o
   4   7   5       41.29       26.02      5.38 o
   5   7   5       48.59       58.74      6.76 o
   6   7   5       41.24       52.05      7.05 o
   7   7   5      278.41      278.11     15.02 o
   8   7   5        0.02        1.15      8.09 o
   9   7   5       59.17       50.09     11.81 o
  10   7   5       10.30       14.02     11.32 o
  11   7   5       26.98       19.28     12.41 o
 -10   8   5       15.81        9.95      9.39 o
  -9   8   5       39.65       36.39     10.15 o
  -8   8   5      204.20      224.77     18.38 o
  -7   8   5        0.05       11.58      8.51 o
  -6   8   5       24.19       31.65      7.04 o
  -5   8   5       12.76        4.50      6.45 o
  -4   8   5      112.69      128.01     13.56 o
  -3   8   5       83.10       85.15      7.80 o
  -2   8   5      149.60      145.42     10.29 o
  -1   8   5        8.09        8.27      5.43 o
   0   8   5       39.96       41.77      6.62 o
   1   8   5       23.39       30.08      5.74 o
   2   8   5       38.33       49.40      6.34 o
   3   8   5       13.40       17.60      4.57 o
   4   8   5       35.75       38.13      5.63 o
   5   8   5       15.47       16.21      5.74 o
   6   8   5        1.43        4.27      6.37 o
   7   8   5       50.53       34.88      9.23 o
   8   8   5       16.80       12.35      9.90 o
   9   8   5        1.87        0.96     10.21 o
  -7   9   5        4.45       22.15     12.47 o
  -6   9   5       36.02       33.96      9.78 o
  -5   9   5        3.08       -3.40      6.68 o
  -4   9   5       42.64       48.89      7.33 o
  -3   9   5       26.53       33.08      8.46 o
  -2   9   5       21.66       23.89      7.87 o
  -1   9   5        0.22       12.21      6.90 o
   0   9   5      100.65       84.97      9.79 o
   1   9   5        2.35       -2.66      6.43 o
   2   9   5       52.39       44.28     11.58 o
   3   9   5        0.69       -1.04     11.33 o
   4   9   5       47.23       51.65     15.10 o
   5   9   5       33.57       42.73     18.63 o
   6   9   5        7.72        4.35     12.97 o
 -16   0   6       19.74       15.15     21.23 o
 -14   0   6      141.11      117.17     18.50 o
 -12   0   6      458.39      377.71     16.80 o
 -10   0   6     1262.00     1239.20     24.89 o
  -8   0   6      780.65      811.79     15.53 o
  -6   0   6       89.64      113.89      5.99 o
  -4   0   6     5094.98     5293.80     40.47 o
  -2   0   6     1161.19     1033.06     10.05 o
   0   0   6    18077.23    17019.42     83.70 o
   2   0   6     4791.82     4777.83     27.91 o
   4   0   6      477.55      494.47      8.21 o
   6   0   6       67.71       59.28      4.45 o
   8   0   6     1322.75     1281.67     27.33 o
  10   0   6       33.19       60.26     16.75 o
  12   0   6      693.24      790.98     42.13 o
  14   0   6       41.64       48.26     24.43 o
  16   0   6       28.68       16.76     36.44 o
 -17   1   6        0.46       -8.82     10.11 o
 -16   1   6        1.59       -2.44     10.70 o
 -15   1   6        7.52       -8.77      8.77 o
 -14   1   6       68.62       66.62     11.46 o
 -13   1   6      144.02      140.89     12.89 o
 -12   1   6       72.43       58.67      8.26 o
 -11   1   6      678.87      658.29     17.35 o
 -10   1   6      248.40      283.01     15.40 o
  -9   1   6      216.10      219.23      9.09 o
  -8   1   6      721.09      734.97     12.78 o
  -7   1   6       34.10       24.01      3.46 o
  -6   1   6     1244.13     1378.19     11.93 o
  -5   1   6      175.60      144.36      3.63 o
  -4   1   6     2159.13     2161.70     12.13 o
  -3   1   6       32.75       45.92      2.10 o
  -2   1   6       51.75       51.88      1.88 o
  -1   1   6       90.39       73.73      2.81 o
   0   1   6     2157.50     2156.12     10.98 o
   1   1   6     3489.17     3229.26     14.75 o
   2   1   6     2331.72     2393.89     12.24 o
   3   1   6     1814.27     1928.61     11.27 o
   4   1   6      384.61      468.95      5.70 o
   5   1   6        6.82        0.85      1.96 o
   6   1   6       46.79       38.57      2.82 o
   7   1   6      376.55      330.62      7.53 o
   8   1   6       36.48       41.21      6.20 o
   9   1   6      206.83      189.09     16.66 o
  10   1   6      940.76      994.65     25.68 o
  11   1   6        5.33       31.80     10.58 o
  12   1   6       76.34       60.86     12.89 o
  13   1   6       13.68        0.62     12.62 o
  14   1   6        3.59       -8.75      8.75 o
  15   1   6       13.91       -2.83     12.62 o
  16   1   6       21.89       15.61     14.34 o
 -17   2   6        0.86        0.82     12.65 o
 -16   2   6        0.89        8.59     15.36 o
 -15   2   6        0.04       -6.94      9.66 o
 -14   2   6        3.44        5.11      6.26 o
 -13   2   6       56.72       38.09      7.83 o
 -12   2   6      237.82      217.44     12.64 o
 -11   2   6        3.27       -5.75      6.08 o
 -10   2   6       10.19        8.85      4.17 o
  -9   2   6      591.11      587.30     12.40 o
  -8   2   6        4.16        0.17      2.61 o
  -7   2   6      261.25      213.07      6.48 o
  -6   2   6        2.31        0.16      1.40 o
  -5   2   6       80.36       84.27      3.09 o
  -4   2   6     1618.48     1770.82     11.18 o
  -3   2   6      451.61      481.76      5.27 o
  -2   2   6     1624.82     1577.54      9.24 o
  -1   2   6      917.03      852.93      6.71 o
   0   2   6     2654.72     2568.80     13.31 o
   1   2   6     1245.56     1275.51      8.64 o
   2   2   6      116.55      120.55      3.25 o
   3   2   6     1090.98     1056.36      8.28 o
   4   2   6     1031.60     1096.59      8.93 o
   5   2   6       27.25       27.04      2.51 o
   6   2   6      271.91      285.92      6.83 o
   7   2   6       30.16       30.64      3.80 o
   8   2   6      166.35      165.03      7.55 o
   9   2   6        4.91        1.85      5.53 o
  10   2   6      195.02      162.50     13.00 o
  11   2   6      246.70      244.52     19.70 o
  12   2   6        2.46        1.03     12.40 o
  13   2   6       37.56       48.79     12.98 o
  14   2   6        2.29       11.67     10.37 o
  15   2   6        0.46        9.39     10.15 o
  16   2   6        0.03       -7.75     11.34 o
 -16   3   6        2.79       -2.46     12.92 o
 -15   3   6        0.04        4.39     11.86 o
 -14   3   6        9.22        9.64      7.97 o
 -13   3   6       14.14       12.29      9.11 o
 -12   3   6      105.83      131.60     14.43 o
 -11   3   6      111.81      108.32      6.87 o
 -10   3   6       18.58        8.19      6.01 o
  -9   3   6      114.84      122.64      7.89 o
  -8   3   6      324.17      309.39      9.40 o
  -7   3   6       45.09       43.47      3.88 o
  -6   3   6      614.35      576.78      8.16 o
  -5   3   6       19.39       15.26      2.48 o
  -4   3   6      461.57      377.49      5.47 o
  -3   3   6      284.77      287.62      4.99 o
  -2   3   6      635.55      638.99      9.49 o
  -1   3   6       44.57       46.73      2.24 o
   0   3   6       85.56      112.02      3.97 o
   1   3   6      226.65      272.84      4.40 o
   2   3   6     2366.38     2426.58     14.16 o
   3   3   6      201.92      145.76      3.87 o
   4   3   6      872.65      939.72      8.75 o
   5   3   6      650.51      722.88      9.76 o
   6   3   6      962.97      998.78     12.36 o
   7   3   6      523.54      520.82      9.82 o
   8   3   6      356.65      391.85      9.39 o
   9   3   6      112.05      115.00      9.03 o
  10   3   6      142.61      126.23     12.02 o
  11   3   6      139.68      150.14     15.29 o
  12   3   6       17.46       14.55      9.33 o
  13   3   6       21.61        5.85      9.45 o
  14   3   6       12.42        0.49     11.71 o
  15   3   6        0.54       -6.88     10.46 o
  16   3   6        8.00        1.97     14.36 o
 -15   4   6        7.58       -1.53      9.69 o
 -14   4   6        2.94       -4.66      8.34 o
 -13   4   6        4.55       -8.69      8.69 o
 -12   4   6        3.07        7.67      7.93 o
 -11   4   6     1031.98     1019.83     21.74 o
 -10   4   6      141.99      155.70     10.98 o
  -9   4   6      537.49      593.87     13.42 o
  -8   4   6        0.77       11.35      4.10 o
  -7   4   6      389.33      388.03      7.11 o
  -6   4   6     1883.40     1884.26     15.36 o
  -5   4   6       84.76      118.05      3.93 o
  -4   4   6       15.16       13.32      1.82 o
  -3   4   6      156.22      138.00      4.33 o
  -2   4   6     1850.43     1943.86     12.76 o
  -1   4   6        8.78        3.57      1.72 o
   0   4   6       10.61        9.39      1.83 o
   1   4   6     1242.04     1321.56     10.27 o
   2   4   6     1770.87     1675.12     11.43 o
   3   4   6       69.23       85.22      3.56 o
   4   4   6       33.26       32.36      3.18 o
   5   4   6        0.12       -0.01      2.59 o
   6   4   6      415.02      449.19      9.13 o
   7   4   6      121.81      109.81      5.99 o
   8   4   6     1414.46     1436.28     17.41 o
   9   4   6       15.17       25.40      5.43 o
  10   4   6        7.06       -1.98      7.60 o
  11   4   6       18.37       12.41      8.20 o
  12   4   6       36.09       36.80     10.04 o
  13   4   6       10.24        3.89     15.72 o
  14   4   6        0.09        5.53     12.05 o
  15   4   6        0.07        8.47     13.44 o
 -15   5   6        3.87       -1.53     15.72 o
 -14   5   6        1.71       -5.19      8.64 o
 -13   5   6       16.61        4.38     11.88 o
 -12   5   6        0.03       -6.43     11.38 o
 -11   5   6        7.99       13.25     10.39 o
 -10   5   6      156.46      166.56     10.00 o
  -9   5   6      162.42      179.90      9.56 o
  -8   5   6        4.11        3.68      2.90 o
  -7   5   6      426.30      455.03      7.80 o
  -6   5   6       40.30       57.25      3.96 o
  -5   5   6      534.57      513.88      7.09 o
  -4   5   6       69.27       74.63      2.98 o
  -3   5   6      251.99      223.76      5.36 o
  -2   5   6      126.90      123.94      5.67 o
  -1   5   6        0.94        4.08      2.81 o
   0   5   6       69.63       73.56      4.83 o
   1   5   6        1.00        0.84      1.90 o
   2   5   6        0.11        4.42      2.34 o
   3   5   6      314.57      334.08      7.12 o
   4   5   6       20.95       20.13      3.40 o
   5   5   6      136.65      142.62      6.75 o
   6   5   6       59.46       48.26      4.89 o
   7   5   6      178.39      167.67      7.15 o
   8   5   6      124.65      130.00      8.24 o
   9   5   6        2.85       -5.92      5.92 o
  10   5   6        2.03       -5.80      6.93 o
  11   5   6        4.00        0.85      8.77 o
  12   5   6       21.49       16.59     12.07 o
  13   5   6      110.02       92.42     22.75 o
  14   5   6        8.42      -10.45     18.03 o
 -13   6   6        8.67       10.65      9.51 o
 -12   6   6       31.50       25.75      9.44 o
 -11   6   6       89.30      119.45     11.99 o
 -10   6   6        5.38        0.53      6.64 o
  -9   6   6       67.33       66.47      8.14 o
  -8   6   6      102.47      100.40      7.96 o
  -7   6   6      171.59      163.11      7.65 o
  -6   6   6      201.89      192.65      6.98 o
  -5   6   6      445.04      441.26     13.29 o
  -4   6   6        6.30       15.89      5.29 o
  -3   6   6      102.82      108.85      7.66 o
  -2   6   6        0.13       -3.57      3.57 o
  -1   6   6      270.18      220.99      9.69 o
   0   6   6      212.18      181.36      7.20 o
   1   6   6      535.52      540.84     10.22 o
   2   6   6     1119.42     1123.14     13.99 o
   3   6   6        7.53       14.98      3.49 o
   4   6   6       53.21       56.16      4.40 o
   5   6   6       30.49       30.82      4.26 o
   6   6   6      147.36      158.34     13.95 o
   7   6   6       95.23      104.41      9.25 o
   8   6   6       50.72       39.68      8.07 o
   9   6   6       61.06       52.08     10.87 o
  10   6   6        0.97        1.99     10.63 o
  11   6   6        4.23       -7.60     17.26 o
  12   6   6        3.66        1.40     12.13 o
  13   6   6        4.56        0.42     13.33 o
 -12   7   6        0.29        5.38      8.62 o
 -11   7   6        5.82        9.03     10.26 o
 -10   7   6      107.13       90.72     10.34 o
  -9   7   6        6.77        8.82      7.16 o
  -8   7   6        2.84       11.22      6.27 o
  -7   7   6      127.26      139.38      8.81 o
  -6   7   6       27.64       33.60      7.29 o
  -5   7   6       16.56       18.34      6.35 o
  -4   7   6      169.29      161.51     10.11 o
  -3   7   6       46.90       46.69      7.29 o
  -2   7   6        0.01       -4.13      5.21 o
  -1   7   6       10.92       19.59      6.23 o
   0   7   6      238.11      249.77     14.71 o
   1   7   6        0.52       -2.69      2.69 o
   2   7   6       22.99       40.34      6.04 o
   3   7   6       34.67       42.06      4.49 o
   4   7   6        3.38       -1.76      4.80 o
   5   7   6      107.00       94.68      8.14 o
   6   7   6       98.01      101.72      8.54 o
   7   7   6       16.30       14.94      7.46 o
   8   7   6       14.70       19.95      8.34 o
   9   7   6       29.75       11.83     11.07 o
  10   7   6        5.73       26.41     11.70 o
  11   7   6        0.05       -2.43     10.92 o
 -10   8   6        6.22       -5.61     19.44 o
  -9   8   6       30.13       22.87     11.13 o
  -8   8   6        0.21       23.96     10.42 o
  -7   8   6      198.45      235.10     22.74 o
  -6   8   6       63.25       56.72      9.83 o
  -5   8   6       96.71      106.15      9.88 o
  -4   8   6       28.12       30.30      6.80 o
  -3   8   6       54.98       50.86      7.09 o
  -2   8   6       20.89       22.52      6.12 o
  -1   8   6        7.69        5.59      5.91 o
   0   8   6        8.90        8.46      6.14 o
   1   8   6      117.16      121.90      9.08 o
   2   8   6      134.78      133.56      9.23 o
   3   8   6       90.86       91.41      6.84 o
   4   8   6        2.14        1.81      5.07 o
   5   8   6       34.80       40.87      7.24 o
   6   8   6       12.86       15.76      7.12 o
   7   8   6        0.49       -5.67      6.75 o
   8   8   6        0.28       -1.05      8.89 o
   9   8   6        0.45       -0.10     10.50 o
  -7   9   6       67.08       65.47     19.44 o
  -6   9   6        0.12       16.62      7.93 o
  -5   9   6        0.37       10.72      7.48 o
  -4   9   6       85.26       93.18      8.94 o
  -3   9   6        1.09        3.61      5.93 o
  -2   9   6       23.95       24.25      6.40 o
  -1   9   6       51.67       44.16      8.43 o
   0   9   6        2.15       -6.76      6.76 o
   1   9   6       21.83       18.25      8.61 o
   2   9   6       13.68        0.48      8.03 o
   3   9   6        0.84        6.05      8.73 o
   4   9   6       51.87       59.11     11.60 o
   5   9   6       30.70       30.99     10.64 o
   6   9   6       24.19       18.55     11.36 o
 -17   0   7        4.07       15.69     16.81 o
 -15   0   7       28.55       38.26     15.86 o
 -13   0   7      380.24      397.54     27.29 o
 -11   0   7     1275.04     1288.44     40.50 o
  -9   0   7       95.47       85.46     11.68 o
  -7   0   7       64.88       45.93      5.35 o
  -5   0   7      352.72      364.64      7.48 o
  -3   0   7      108.75      120.37      4.17 o
  -1   0   7      288.15      303.73      6.01 o
   1   0   7     1942.45     2049.51     15.23 o
   3   0   7     3138.75     3217.81     22.22 o
   5   0   7      659.69      725.46     10.81 o
   7   0   7     2335.19     2599.36     34.27 o
   9   0   7       52.48       61.37     11.95 o
  11   0   7     1686.04     1604.46     51.59 o
  13   0   7       99.54       58.23     64.45 o
  15   0   7       35.81       25.83     29.72 o
 -17   1   7       13.25       18.32     12.20 o
 -16   1   7        0.11       -1.58     10.50 o
 -15   1   7        0.21       -8.85      8.85 o
 -14   1   7       31.84       19.19     10.77 o
 -13   1   7       71.54       58.88      8.07 o
 -12   1   7      125.30       91.03      9.21 o
 -11   1   7       43.01       53.24      7.20 o
 -10   1   7      736.48      752.49     17.47 o
  -9   1   7      212.66      231.69     12.81 o
  -8   1   7      591.86      569.86     11.06 o
  -7   1   7       73.58       73.17      3.93 o
  -6   1   7      695.02      678.99      6.97 o
  -5   1   7     1053.85     1247.06      8.87 o
  -4   1   7     1152.29     1091.75      8.57 o
  -3   1   7      119.79      129.28      3.05 o
  -2   1   7      102.51       87.35      2.71 o
  -1   1   7     1269.96     1166.02      8.23 o
   0   1   7     4137.92     3954.28     17.75 o
   1   1   7     3141.06     2971.93     14.41 o
   2   1   7        2.14        5.39      1.66 o
   3   1   7      227.66      254.22      4.37 o
   4   1   7     4093.25     4116.32     19.74 o
   5   1   7       10.12       12.48      2.32 o
   6   1   7       14.94        4.44      2.49 o
   7   1   7        0.39       -0.10      2.96 o
   8   1   7      665.64      659.08     13.89 o
   9   1   7       39.22       40.78      7.82 o
  10   1   7       23.12       38.39     11.69 o
  11   1   7      185.29      199.23     17.49 o
  12   1   7        4.20        5.79     11.96 o
  13   1   7       57.82       60.94     21.08 o
  14   1   7       28.97       17.26      9.81 o
  15   1   7        0.78      -10.56     10.56 o
  16   1   7        2.25       -0.42     17.02 o
 -17   2   7       12.00       16.62     17.88 o
 -16   2   7        3.63       -5.13     10.39 o
 -15   2   7        0.84       -1.19      9.50 o
 -14   2   7       22.12       13.26      8.77 o
 -13   2   7        1.24        1.96      7.00 o
 -12   2   7        7.94        2.18      4.98 o
 -11   2   7        7.52        9.96      5.18 o
 -10   2   7      274.32      267.59     10.67 o
  -9   2   7       48.00       60.10      5.21 o
  -8   2   7       22.35       23.22      3.67 o
  -7   2   7      142.26      171.08      5.44 o
  -6   2   7      786.64      787.66      8.42 o
  -5   2   7      790.73      784.23      7.49 o
  -4   2   7     1967.06     2049.86     12.19 o
  -3   2   7      619.10      669.87      6.38 o
  -2   2   7     2891.87     2762.46     14.24 o
  -1   2   7      918.95      962.19      7.52 o
   0   2   7        1.06       -1.22      1.53 o
   1   2   7        0.01        6.37      1.64 o
   2   2   7     2631.04     2559.47     14.26 o
   3   2   7       32.16       26.51      2.22 o
   4   2   7      370.46      389.97      5.76 o
   5   2   7     1117.18     1175.09     11.43 o
   6   2   7      297.38      321.30      7.26 o
   7   2   7       21.84       17.55      3.58 o
   8   2   7      309.36      331.11     11.31 o
   9   2   7       39.73       48.52      7.75 o
  10   2   7      168.91      171.27     15.23 o
  11   2   7      217.50      247.09     20.46 o
  12   2   7      251.19      259.62     34.43 o
  13   2   7       84.86       88.94     12.01 o
  14   2   7       18.60       16.66     11.20 o
  15   2   7        0.12       11.76     11.43 o
  16   2   7       20.47       25.69     13.01 o
 -16   3   7        0.36      -13.73     13.73 o
 -15   3   7        1.53       -8.87     11.03 o
 -14   3   7        3.30       -7.98      7.98 o
 -13   3   7       93.43       94.55     11.21 o
 -12   3   7      142.93      139.98     13.08 o
 -11   3   7        0.94       21.94      9.61 o
 -10   3   7      110.64      107.86      8.15 o
  -9   3   7     1222.79     1184.22     18.95 o
  -8   3   7       21.33       12.22      4.09 o
  -7   3   7       44.01       35.93      2.75 o
  -6   3   7        5.60        5.26      2.43 o
  -5   3   7       21.30       22.58      2.64 o
  -4   3   7      369.98      318.51      5.57 o
  -3   3   7      405.66      473.98      6.26 o
  -2   3   7     1003.14      985.37      8.17 o
  -1   3   7     3746.65     3627.15     19.02 o
   0   3   7      571.20      598.35      6.45 o
   1   3   7     1160.75     1153.75      8.69 o
   2   3   7       81.85       93.92      4.33 o
   3   3   7       67.52       69.91      2.99 o
   4   3   7      165.94      149.12      4.70 o
   5   3   7      347.32      350.94      7.27 o
   6   3   7        3.07        8.33      3.04 o
   7   3   7      337.79      383.01      9.04 o
   8   3   7       84.19       91.53      6.52 o
   9   3   7      652.80      644.70     17.16 o
  10   3   7        3.30        2.83      8.59 o
  11   3   7       30.74       22.18     12.30 o
  12   3   7        4.95       -9.86      9.93 o
  13   3   7       46.10       53.18     12.02 o
  14   3   7       39.60       40.19     16.38 o
  15   3   7        0.72        6.90     10.93 o
 -15   4   7       28.28       32.47     10.98 o
 -14   4   7        0.29       -5.77      8.22 o
 -13   4   7        2.27        1.46      8.20 o
 -12   4   7      135.65      135.26     17.57 o
 -11   4   7       70.93      102.02     11.59 o
 -10   4   7      308.49      337.59     12.30 o
  -9   4   7       19.97       53.84      6.69 o
  -8   4   7      689.74      710.48     11.58 o
  -7   4   7        3.79       -0.03      2.41 o
  -6   4   7       29.33       34.92      3.59 o
  -5   4   7      235.78      256.43      6.11 o
  -4   4   7      283.16      271.96      5.08 o
  -3   4   7      418.18      392.31      5.58 o
  -2   4   7       78.53       80.01      2.71 o
  -1   4   7       55.53       48.91      2.65 o
   0   4   7      641.85      677.33      7.34 o
   1   4   7      867.47      860.70      8.85 o
   2   4   7      633.88      688.16      8.15 o
   3   4   7      415.06      410.82      6.87 o
   4   4   7        0.01       -2.67      2.67 o
   5   4   7       22.95       23.26      3.71 o
   6   4   7       43.40       42.34      4.39 o
   7   4   7      571.68      540.61     10.87 o
   8   4   7       39.50       50.53      5.90 o
   9   4   7        0.00       -3.48      5.05 o
  10   4   7        4.18       -2.77      7.29 o
  11   4   7        7.32        6.43     14.03 o
  12   4   7        1.62       -8.48      8.48 o
  13   4   7        7.49      -10.07     10.07 o
  14   4   7        3.31      -13.64     14.42 o
  15   4   7       55.62       66.04     21.50 o
 -14   5   7       27.98       30.70      9.86 o
 -13   5   7        2.47       -3.15      7.74 o
 -12   5   7        2.83        6.82      7.91 o
 -11   5   7        8.34        8.88      7.31 o
 -10   5   7       75.96       87.10     11.80 o
  -9   5   7      439.42      476.52     15.55 o
  -8   5   7      230.74      230.75      8.93 o
  -7   5   7      134.76      134.06      5.69 o
  -6   5   7     1401.71     1383.26     19.55 o
  -5   5   7       19.19       17.93      3.14 o
  -4   5   7     1239.54     1245.70     10.82 o
  -3   5   7      143.68      128.46      4.86 o
  -2   5   7       33.88       30.16      2.79 o
  -1   5   7       37.70       33.50      3.00 o
   0   5   7     1763.20     1768.95     15.48 o
   1   5   7       11.70        4.53      2.27 o
   2   5   7       48.03       54.36      3.92 o
   3   5   7       65.30       48.53      4.02 o
   4   5   7      197.41      192.26      6.49 o
   5   5   7       53.85       44.78      4.66 o
   6   5   7      223.36      199.96      7.54 o
   7   5   7       42.50       43.34      5.31 o
   8   5   7       32.90       20.90      6.42 o
   9   5   7       46.92       23.66      7.27 o
  10   5   7       63.68       56.61     12.09 o
  11   5   7       11.01       13.55     12.51 o
  12   5   7       52.17       46.73     14.37 o
  13   5   7        4.37       -8.16     13.30 o
  14   5   7       12.39      -15.22     15.22 o
 -13   6   7        5.57       23.35     10.53 o
 -12   6   7       43.30       27.68      9.94 o
 -11   6   7       18.88       12.14      9.18 o
 -10   6   7        0.02       -6.25      7.21 o
  -9   6   7        1.04        1.78      6.58 o
  -8   6   7       28.38       21.42      6.22 o
  -7   6   7       11.14       15.33      4.80 o
  -6   6   7      292.25      303.70      8.15 o
  -5   6   7        0.01       13.37      2.94 o
  -4   6   7        0.56        3.22      4.06 o
  -3   6   7       59.10       71.62      4.78 o
  -2   6   7        0.14       -2.72      2.72 o
  -1   6   7      100.11       92.47      4.70 o
   0   6   7        1.18        1.29      3.39 o
   1   6   7      499.77      475.78     10.52 o
   2   6   7      337.01      336.28     10.74 o
   3   6   7      290.13      307.79      8.27 o
   4   6   7        3.36       -1.86      3.20 o
   5   6   7       38.71       28.36      6.30 o
   6   6   7       34.51       36.92      7.11 o
   7   6   7       26.97       22.70      6.99 o
   8   6   7       11.46        0.32      8.20 o
   9   6   7       22.15        3.89      8.63 o
  10   6   7        7.38        3.54     10.84 o
  11   6   7        5.86        6.71     11.44 o
  12   6   7        5.54        2.77     12.49 o
  13   6   7        2.43       -0.51     20.46 o
 -12   7   7        3.29        7.02     10.84 o
 -11   7   7        8.92        2.45     10.73 o
 -10   7   7        3.23       -2.71      7.41 o
  -9   7   7        0.14       -3.30      6.71 o
  -8   7   7        1.11        3.33      5.43 o
  -7   7   7       35.87       49.87      9.52 o
  -6   7   7       11.87       13.95      6.46 o
  -5   7   7       77.11       89.72      8.65 o
  -4   7   7      158.87      170.59     11.14 o
  -3   7   7        0.60       -5.49      5.49 o
  -2   7   7       35.40       37.63      6.75 o
  -1   7   7      326.50      348.55     14.41 o
   0   7   7        2.81       -2.04      5.97 o
   1   7   7       35.52       34.30      5.00 o
   2   7   7      108.46      111.69      8.57 o
   3   7   7       86.01       91.54      7.52 o
   4   7   7       56.84       61.47      7.26 o
   5   7   7      435.18      492.70     15.82 o
   6   7   7       23.04       31.58      7.11 o
   7   7   7        1.22       -0.66      6.94 o
   8   7   7       30.85       18.87      8.69 o
   9   7   7       17.90        8.46      8.84 o
  10   7   7        1.89        1.57     11.19 o
  11   7   7        1.82       -4.34     12.09 o
  -9   8   7        0.01       -8.17      9.77 o
  -8   8   7       68.62       78.21     12.67 o
  -7   8   7        2.40        6.28      8.57 o
  -6   8   7       40.64       39.48      8.81 o
  -5   8   7       10.71       14.57      6.51 o
  -4   8   7        4.46        8.06      6.10 o
  -3   8   7       15.23       13.55      6.28 o
  -2   8   7       12.87        6.82      6.57 o
  -1   8   7        7.95        3.48      6.16 o
   0   8   7       23.69       18.17      6.57 o
   1   8   7       77.41       73.66      8.22 o
   2   8   7      111.95      135.68     10.10 o
   3   8   7       64.67       47.62      6.33 o
   4   8   7        4.79        5.29      5.64 o
   5   8   7        0.59       -0.27      6.14 o
   6   8   7       59.43       42.89      8.14 o
   7   8   7        8.07        4.86      9.39 o
   8   8   7       26.03       22.78      8.51 o
   9   8   7        1.32       -9.43     11.05 o
  -6   9   7       66.76       85.82     10.49 o
  -5   9   7       11.72       23.80      8.12 o
  -4   9   7       54.83       53.59      8.09 o
  -3   9   7       46.90       55.83      7.97 o
  -2   9   7        5.73       10.34      6.18 o
  -1   9   7        2.99        1.47      5.87 o
   0   9   7        0.03       -7.60      7.60 o
   1   9   7        7.77        9.26      8.18 o
   2   9   7        1.37        8.17      7.70 o
   3   9   7       28.48       30.09     10.60 o
   4   9   7       31.78       43.72     11.33 o
   5   9   7        0.33       -7.49      9.68 o
 -16   0   8        0.16      -13.81     13.81 o
 -14   0   8        0.89        8.25     14.28 o
 -12   0   8      609.60      604.41     20.40 o
 -10   0   8      111.68      106.15      9.63 o
  -8   0   8     1837.84     1791.61     27.24 o
  -6   0   8       42.38       56.64      3.96 o
  -4   0   8       19.38       27.81      3.15 o
  -2   0   8     1684.91     1661.07     14.75 o
   0   0   8      237.59      248.90      5.70 o
   2   0   8     7697.67     7469.36     41.59 o
   4   0   8       40.65       58.59      4.06 o
   6   0   8     1798.01     1790.79     20.63 o
   8   0   8       44.73       42.94      8.07 o
  10   0   8       14.75       24.57     16.50 o
  12   0   8      536.65      483.31     64.45 o
  14   0   8       30.67       27.75     45.78 o
  16   0   8        0.00      -14.35     28.58 o
 -17   1   8        0.83       -0.31     11.45 o
 -16   1   8        5.70       -7.14     10.23 o
 -15   1   8        9.52       11.21     10.15 o
 -14   1   8        4.09       11.36     10.26 o
 -13   1   8       42.47       30.33      8.18 o
 -12   1   8       66.57       58.64      8.38 o
 -11   1   8       26.61       33.01      6.15 o
 -10   1   8      525.08      504.68     13.84 o
  -9   1   8      109.29       96.46      6.43 o
  -8   1   8        0.02        4.92      3.23 o
  -7   1   8       50.08       42.92      2.60 o
  -6   1   8     1346.56     1363.25     10.98 o
  -5   1   8        0.08       -0.78      1.74 o
  -4   1   8      628.53      550.06      6.33 o
  -3   1   8     2854.25     2935.73     15.16 o
  -2   1   8      871.78      875.64      7.29 o
  -1   1   8       80.24       55.62      2.42 o
   0   1   8      463.16      467.41      5.10 o
   1   1   8      167.88      211.72      3.87 o
   2   1   8     1350.62     1529.69      9.93 o
   3   1   8     3152.45     3271.95     16.73 o
   4   1   8     2972.79     3229.88     17.15 o
   5   1   8      153.08      153.44      4.85 o
   6   1   8      198.57      200.09      6.88 o
   7   1   8      410.51      420.67     10.63 o
   8   1   8      263.23      243.31      9.15 o
   9   1   8      132.14      147.35     11.10 o
  10   1   8      115.59      138.66     12.37 o
  11   1   8      410.54      420.80     53.08 o
  12   1   8       43.26       33.68     12.52 o
  13   1   8      120.43      103.29     25.40 o
  14   1   8        4.30       -9.06     13.03 o
  15   1   8        6.64       -7.23     14.54 o
  16   1   8        0.19        5.15     12.05 o
 -16   2   8       26.50        4.55     13.19 o
 -15   2   8       15.64        6.72      9.37 o
 -14   2   8       11.36        8.81     14.77 o
 -13   2   8       24.82       23.27      7.39 o
 -12   2   8        0.44        0.96      4.95 o
 -11   2   8     1430.07     1351.22     22.63 o
 -10   2   8        4.66       18.11      5.14 o
  -9   2   8      207.69      227.51      8.81 o
  -8   2   8      449.00      468.09     10.06 o
  -7   2   8      602.86      556.60      7.65 o
  -6   2   8      725.30      786.75      9.38 o
  -5   2   8      418.06      378.72      5.54 o
  -4   2   8      489.12      523.63      5.88 o
  -3   2   8       85.40       93.24      3.60 o
  -2   2   8     1640.37     1856.14     11.31 o
  -1   2   8     1384.72     1381.21      9.58 o
   0   2   8        0.97       -1.42      1.60 o
   1   2   8      204.92      203.42      4.06 o
   2   2   8      210.44      151.80      3.97 o
   3   2   8      712.55      792.76      7.75 o
   4   2   8       60.92       64.84      3.16 o
   5   2   8     1396.69     1485.72     13.61 o
   6   2   8       75.04       84.40      4.44 o
   7   2   8      229.02      218.19      7.54 o
   8   2   8        4.56       -0.76      5.02 o
   9   2   8      754.98      747.16     18.32 o
  10   2   8       62.56       64.99      9.90 o
  11   2   8       59.85       82.30     13.97 o
  12   2   8      106.82      112.01     17.15 o
  13   2   8       14.53       20.52     12.53 o
  14   2   8        7.86       -7.22     13.20 o
  15   2   8       36.31       16.26     22.90 o
  16   2   8        2.88       -2.11     10.94 o
 -16   3   8        6.35       -5.06     12.68 o
 -15   3   8       13.06        1.00     11.32 o
 -14   3   8       22.16       26.24      8.78 o
 -13   3   8        2.92        3.79      7.06 o
 -12   3   8       21.89       13.58      7.32 o
 -11   3   8       64.27       68.75      9.58 o
 -10   3   8     1023.72     1053.76     22.89 o
  -9   3   8       21.80       40.48      5.71 o
  -8   3   8        0.11        6.39      3.33 o
  -7   3   8        0.11       -1.98      1.98 o
  -6   3   8        8.91       -0.31      2.17 o
  -5   3   8      611.34      652.18      8.12 o
  -4   3   8       17.68       12.07      2.09 o
  -3   3   8      124.07      125.42      3.95 o
  -2   3   8      906.37      998.52      8.19 o
  -1   3   8        0.85        4.92      1.95 o
   0   3   8      493.75      490.22      5.87 o
   1   3   8      177.25      187.43      4.08 o
   2   3   8        3.05        4.93      1.95 o
   3   3   8      200.00      262.89      5.47 o
   4   3   8      535.06      533.06      8.03 o
   5   3   8        4.79        2.44      3.00 o
   6   3   8      113.67      113.50      5.87 o
   7   3   8        9.39        9.66      4.53 o
   8   3   8      504.36      544.96     13.95 o
   9   3   8       29.94       24.39      7.17 o
  10   3   8       29.34       27.63      8.20 o
  11   3   8      120.40      146.40     17.32 o
  12   3   8       16.91       21.12     13.69 o
  13   3   8      124.13      150.63     17.62 o
  14   3   8        0.05       -4.73     10.15 o
  15   3   8        8.14       -1.68     11.21 o
 -15   4   8        1.95      -11.76     11.76 o
 -14   4   8        0.05       -8.42      8.42 o
 -13   4   8       13.53        4.81      9.08 o
 -12   4   8       33.82       24.33      8.32 o
 -11   4   8      205.31      167.19     10.76 o
 -10   4   8        8.15       14.31      5.72 o
  -9   4   8      139.13      156.95      7.75 o
  -8   4   8     1063.12     1047.54     11.82 o
  -7   4   8       31.93       22.10      3.70 o
  -6   4   8       57.70       56.66      4.20 o
  -5   4   8      377.07      368.03      6.97 o
  -4   4   8       44.36       38.74      2.75 o
  -3   4   8       11.71        5.37      1.98 o
  -2   4   8       20.49       14.25      2.10 o
  -1   4   8       38.32       46.27      2.82 o
   0   4   8       18.62       15.68      1.92 o
   1   4   8       23.13       21.81      2.72 o
   2   4   8      515.68      506.74      7.46 o
   3   4   8      211.86      252.86      6.53 o
   4   4   8      480.83      445.83      8.40 o
   5   4   8      159.17      160.71      6.77 o
   6   4   8      457.88      483.98     10.55 o
   7   4   8      193.90      199.13      8.33 o
   8   4   8        0.71       -0.25      4.70 o
   9   4   8        0.05       -4.50      6.23 o
  10   4   8      129.47      115.34      9.91 o
  11   4   8        0.76       -9.76      9.76 o
  12   4   8        1.26      -10.04     10.04 o
  13   4   8        0.75      -12.92     12.92 o
  14   4   8       21.28        1.87     21.83 o
 -14   5   8        0.04        4.53      8.93 o
 -13   5   8       34.93       39.08      9.30 o
 -12   5   8        1.00        5.29      8.27 o
 -11   5   8        1.04       -4.05      7.06 o
 -10   5   8      125.32      119.00     12.62 o
  -9   5   8        3.07       15.63      6.78 o
  -8   5   8      272.52      277.49      9.68 o
  -7   5   8      102.57      103.22      5.28 o
  -6   5   8       56.22       52.31      3.71 o
  -5   5   8      251.47      239.11      6.53 o
  -4   5   8      154.22      148.70      5.40 o
  -3   5   8       21.41       20.11      2.61 o
  -2   5   8      123.13      112.43      5.99 o
  -1   5   8      256.58      235.45      7.75 o
   0   5   8      601.78      575.18      7.58 o
   1   5   8       13.02       10.99      2.54 o
   2   5   8       24.90       25.84      3.69 o
   3   5   8       91.03      102.30      5.25 o
   4   5   8       35.71       25.86      4.04 o
   5   5   8      128.04       96.83      5.83 o
   6   5   8       73.60       57.79      5.52 o
   7   5   8      150.21      145.13      8.42 o
   8   5   8       11.37        2.79      6.07 o
   9   5   8       20.72       10.52      6.99 o
  10   5   8       12.24       -5.61      7.48 o
  11   5   8        1.66       -2.95     11.29 o
  12   5   8        0.09      -10.48     10.48 o
  13   5   8       13.39        4.51     27.03 o
  14   5   8        6.61       12.28     21.48 o
 -13   6   8       16.92       25.60     10.96 o
 -12   6   8       11.80        1.33     15.11 o
 -11   6   8       21.06        7.04      8.75 o
 -10   6   8        3.77       -6.92      6.92 o
  -9   6   8       19.90       13.73      6.85 o
  -8   6   8      163.05      164.27      9.55 o
  -7   6   8       83.26       78.22      6.36 o
  -6   6   8       64.36       63.66      5.65 o
  -5   6   8      351.28      334.24      9.80 o
  -4   6   8      179.11      199.93      7.90 o
  -3   6   8      667.91      662.33     11.04 o
  -2   6   8      154.99      162.70      7.86 o
  -1   6   8        0.01       -3.16      3.16 o
   0   6   8        0.12       -3.37      3.37 o
   1   6   8       49.96       61.02      2.99 o
   2   6   8      970.13      972.10     14.44 o
   3   6   8      490.07      436.46      9.90 o
   4   6   8        0.51        0.70      4.73 o
   5   6   8        0.02        1.52      5.75 o
   6   6   8      164.80      164.73     14.68 o
   7   6   8        0.76       -7.14      7.14 o
   8   6   8       41.54       36.54      8.69 o
   9   6   8       22.06       18.58     11.26 o
  10   6   8       59.99       88.44     13.16 o
  11   6   8        3.33      -11.84     11.84 o
  12   6   8        8.01        8.89     13.72 o
 -11   7   8        4.77       -3.23      9.94 o
 -10   7   8        1.78       -6.79      6.79 o
  -9   7   8        0.17       -4.61      6.65 o
  -8   7   8       49.83       46.62      6.75 o
  -7   7   8       22.48       37.74      9.16 o
  -6   7   8       79.18       84.32      8.42 o
  -5   7   8      215.24      237.26     15.69 o
  -4   7   8        5.66       -4.43      5.91 o
  -3   7   8        3.54        4.45      6.24 o
  -2   7   8       75.49       90.78      8.77 o
  -1   7   8       18.60       17.84      7.71 o
   0   7   8        2.37       -5.42      6.54 o
   1   7   8        1.75       -5.65      5.65 o
   2   7   8        0.36        0.30      6.35 o
   3   7   8       11.58        7.55      5.53 o
   4   7   8       80.48       90.51      8.54 o
   5   7   8      165.14      191.26     14.18 o
   6   7   8        4.72        6.86      6.78 o
   7   7   8       84.29       93.26      9.91 o
   8   7   8      109.94      115.38     11.85 o
   9   7   8        4.88       -8.59      8.59 o
  10   7   8       34.42       27.91     14.04 o
  11   7   8        0.16       10.84     13.37 o
  -9   8   8        2.66       -6.27     11.43 o
  -8   8   8       22.92       29.84      9.98 o
  -7   8   8       20.17       23.09      8.41 o
  -6   8   8        5.87        4.03      7.75 o
  -5   8   8       41.62       46.44      7.77 o
  -4   8   8        0.78        0.83      6.02 o
  -3   8   8      188.02      172.31     11.78 o
  -2   8   8        0.04       -3.76      6.38 o
  -1   8   8        9.78        3.64      6.38 o
   0   8   8       23.15       17.23      7.14 o
   1   8   8      134.23      131.52     10.34 o
   2   8   8       81.00       73.13      9.50 o
   3   8   8       38.43       28.22      6.20 o
   4   8   8        1.90        2.95      5.97 o
   5   8   8       59.09       44.29      7.91 o
   6   8   8       58.49       47.29      9.07 o
   7   8   8        2.39        2.49      7.72 o
   8   8   8        0.11       -7.84     10.26 o
  -6   9   8       40.92       48.08     18.41 o
  -5   9   8        3.20        4.26      7.86 o
  -4   9   8       69.78       88.58      9.40 o
  -3   9   8        0.46        9.01      6.63 o
  -2   9   8       51.52       59.93      8.16 o
  -1   9   8       34.63       36.63      7.78 o
   0   9   8       68.20       59.96      8.78 o
   1   9   8       13.98       17.02      7.35 o
   2   9   8       31.33       25.92      9.50 o
   3   9   8       28.95       32.93     11.28 o
   4   9   8        2.27       11.15     10.10 o
   5   9   8       11.27        0.00     22.51 o
 -17   0   9        5.34       25.90     17.54 o
 -15   0   9        0.57       -5.44     13.69 o
 -13   0   9        6.38        3.64     13.53 o
 -11   0   9      413.52      472.82     20.08 o
  -9   0   9     3297.73     3266.33     39.26 o
  -7   0   9      243.12      237.60      7.90 o
  -5   0   9     1657.63     1717.80     17.60 o
  -3   0   9     2067.77     2229.78     18.76 o
  -1   0   9     2977.26     3021.55     21.57 o
   1   0   9      999.85      949.45     10.55 o
   3   0   9     1039.09     1101.53     12.42 o
   5   0   9     5654.22     6039.31     41.10 o
   7   0   9       20.60        8.22      6.50 o
   9   0   9      266.69      288.13     19.32 o
  11   0   9      199.64      216.20     56.26 o
  13   0   9       29.63       -1.43     43.22 o
  15   0   9        7.37        8.65     16.53 o
 -16   1   9        3.54      -10.19     10.19 o
 -15   1   9       10.89       -0.39     10.45 o
 -14   1   9        4.47        3.10      7.32 o
 -13   1   9        3.77       -1.36      5.72 o
 -12   1   9      325.09      338.36     13.72 o
 -11   1   9      225.21      250.83     15.85 o
 -10   1   9      833.08      862.33     17.89 o
  -9   1   9        5.08       10.21      4.00 o
  -8   1   9      328.27      360.32      7.85 o
  -7   1   9      124.17      132.52      4.17 o
  -6   1   9      422.39      456.91      6.35 o
  -5   1   9      465.46      515.06      6.75 o
  -4   1   9      412.96      385.48      5.61 o
  -3   1   9      680.87      717.09      6.71 o
  -2   1   9      155.91      190.87      4.13 o
  -1   1   9     1376.59     1381.06     10.04 o
   0   1   9        5.47        0.58      1.45 o
   1   1   9      133.80      146.01      3.64 o
   2   1   9     5114.59     5039.97     22.66 o
   3   1   9      748.06      766.87      7.56 o
   4   1   9     1220.77     1235.93     10.02 o
   5   1   9       20.39       16.79      2.90 o
   6   1   9       21.12       34.87      4.13 o
   7   1   9      317.02      331.15     10.53 o
   8   1   9       28.50       27.50      5.76 o
   9   1   9        1.81       -1.72      6.07 o
  10   1   9      213.74      221.26     16.02 o
  11   1   9       30.25       31.00     12.90 o
  12   1   9        1.52       -0.26     12.11 o
  13   1   9        6.93      -12.10     12.10 o
  14   1   9        7.37       -1.57     22.55 o
  15   1   9       23.91       28.37     12.37 o
  16   1   9        7.10       -9.92      9.92 o
 -16   2   9       10.63        2.43     12.98 o
 -15   2   9        2.36       -2.56     11.89 o
 -14   2   9       97.74      117.32     19.52 o
 -13   2   9       78.37       71.70     12.60 o
 -12   2   9       79.21       63.39      7.27 o
 -11   2   9       59.21      109.67     13.02 o
 -10   2   9     1251.63     1273.06     20.05 o
  -9   2   9       67.27       57.42      5.06 o
  -8   2   9      154.79      168.63      6.59 o
  -7   2   9        2.82        4.67      2.24 o
  -6   2   9       28.10       34.50      2.61 o
  -5   2   9      707.46      800.14      8.49 o
  -4   2   9      229.68      231.60      4.90 o
  -3   2   9      348.68      295.55      4.75 o
  -2   2   9        7.13        1.99      1.79 o
  -1   2   9      527.79      656.77      6.04 o
   0   2   9        1.64       -1.61      1.66 o
   1   2   9       27.50       38.71      2.40 o
   2   2   9       16.53       13.19      2.14 o
   3   2   9        0.72        4.51      2.09 o
   4   2   9     1875.16     1913.88     15.24 o
   5   2   9       10.32        6.08      3.25 o
   6   2   9      398.15      403.54      8.51 o
   7   2   9        7.36       18.44      4.56 o
   8   2   9      464.15      491.48     13.54 o
   9   2   9        5.59        9.60      7.16 o
  10   2   9        0.77       -0.93      7.87 o
  11   2   9      124.08      136.64     12.23 o
  12   2   9      205.26      242.15     24.40 o
  13   2   9      107.71      110.48     19.77 o
  14   2   9       14.31       20.42     13.57 o
  15   2   9        1.79        7.46     11.61 o
 -16   3   9        0.09        3.95     13.87 o
 -15   3   9       58.64       46.19     24.83 o
 -14   3   9       29.27       24.87     12.21 o
 -13   3   9        4.08       -2.32      6.26 o
 -12   3   9        2.68       -5.75      5.75 o
 -11   3   9      166.89      161.42     10.51 o
 -10   3   9       14.89       30.34      5.87 o
  -9   3   9      552.99      560.73     10.95 o
  -8   3   9       19.85       21.07      3.49 o
  -7   3   9     1231.77     1185.12     12.03 o
  -6   3   9       19.70       12.97      2.71 o
  -5   3   9       42.65       32.80      2.88 o
  -4   3   9      589.49      604.24      7.55 o
  -3   3   9      861.35      884.67      8.94 o
  -2   3   9      350.76      321.55      5.44 o
  -1   3   9      756.10      782.49      8.49 o
   0   3   9      116.57      120.00      5.71 o
   1   3   9      336.52      366.71      5.94 o
   2   3   9       82.40       99.17      3.91 o
   3   3   9     1745.45     1718.63     14.65 o
   4   3   9      103.26      123.47      5.15 o
   5   3   9        0.16       -3.04      3.04 o
   6   3   9      119.90      119.05      6.21 o
   7   3   9      657.14      665.21     12.32 o
   8   3   9        2.31       -3.41      6.08 o
   9   3   9       52.26       48.13      7.94 o
  10   3   9       51.21       47.09      9.02 o
  11   3   9      283.85      313.14     22.30 o
  12   3   9        7.84       -3.18     12.66 o
  13   3   9        6.75        9.57     12.01 o
  14   3   9       12.73      -10.91     17.42 o
  15   3   9       13.98       21.07     12.32 o
 -15   4   9        0.41      -10.85     10.85 o
 -14   4   9        1.17       -5.85      8.55 o
 -13   4   9       38.57       19.70      8.60 o
 -12   4   9        1.80       -3.64      7.99 o
 -11   4   9       23.22       13.04      7.85 o
 -10   4   9      139.16      151.31      9.96 o
  -9   4   9        0.03       13.27      4.72 o
  -8   4   9        3.01        3.89      2.80 o
  -7   4   9        2.71       -2.14      3.58 o
  -6   4   9       16.18        6.06      3.12 o
  -5   4   9      350.41      337.01      7.38 o
  -4   4   9       45.04       46.94      3.71 o
  -3   4   9      156.64      158.91      4.56 o
  -2   4   9        1.18       -1.98      1.99 o
  -1   4   9        3.89       -0.86      2.08 o
   0   4   9      384.77      382.88      6.57 o
   1   4   9      180.69      184.24      5.21 o
   2   4   9      801.39      801.92     10.43 o
   3   4   9      383.43      412.22      8.14 o
   4   4   9       37.88       46.01      4.26 o
   5   4   9       30.14       18.92      4.09 o
   6   4   9       16.73       14.70      4.72 o
   7   4   9        3.97        3.46      4.61 o
   8   4   9      177.92      160.69      8.87 o
   9   4   9      145.75      159.73     10.82 o
  10   4   9       37.02       21.63      8.00 o
  11   4   9       70.41       42.21     12.89 o
  12   4   9       20.50        3.09     10.85 o
  13   4   9       50.54       45.04     13.34 o
  14   4   9        0.80      -14.48     14.48 o
 -14   5   9        9.89       -0.63      9.26 o
 -13   5   9        0.55       14.02      8.47 o
 -12   5   9       25.67       42.69      9.45 o
 -11   5   9        7.37       -3.39      7.54 o
 -10   5   9       65.39       67.63      9.01 o
  -9   5   9       63.34       67.51      7.68 o
  -8   5   9      113.70      130.53      7.59 o
  -7   5   9       64.68       63.24      5.46 o
  -6   5   9      281.87      301.72      7.52 o
  -5   5   9       74.19       63.36      3.33 o
  -4   5   9       44.29       48.07      3.88 o
  -3   5   9        1.68        4.97      2.53 o
  -2   5   9     1271.09     1221.25     13.10 o
  -1   5   9      112.41       96.12      4.02 o
   0   5   9      127.05      138.42      6.08 o
   1   5   9        6.42        7.49      2.31 o
   2   5   9      443.56      430.96      7.99 o
   3   5   9        7.49        7.31      3.35 o
   4   5   9      177.57      175.02      7.15 o
   5   5   9       30.33       37.51      4.84 o
   6   5   9      287.57      317.37     10.51 o
   7   5   9        1.35       -5.69      5.69 o
   8   5   9       32.47       21.46      7.29 o
   9   5   9       15.58       11.60      7.40 o
  10   5   9       49.26       11.91     12.55 o
  11   5   9       18.27       25.22     11.50 o
  12   5   9        5.24        9.06     15.10 o
  13   5   9        0.17       -8.12     19.27 o
 -13   6   9        5.42       -0.03      9.79 o
 -12   6   9        3.96        3.83      9.10 o
 -11   6   9        3.16       -7.97      7.97 o
 -10   6   9       18.64       -1.71      7.68 o
  -9   6   9        4.62       -2.95      6.01 o
  -8   6   9        4.39        3.99      5.59 o
  -7   6   9      249.16      283.29     11.92 o
  -6   6   9        0.59       -0.59      4.59 o
  -5   6   9      205.81      214.99     12.71 o
  -4   6   9       14.35       21.46      4.06 o
  -3   6   9        9.07       15.50      4.21 o
  -2   6   9      150.92      136.16     10.19 o
  -1   6   9        0.18       -1.22      3.87 o
   0   6   9       13.59        1.72      4.13 o
   1   6   9       21.36        7.31      2.75 o
   2   6   9       66.09       73.77      5.38 o
   3   6   9      330.27      301.54     13.60 o
   4   6   9      162.84      203.75     11.09 o
   5   6   9       53.04       38.18      7.59 o
   6   6   9      132.07      107.17     12.20 o
   7   6   9       13.42        6.29      8.30 o
   8   6   9       14.11       -1.97     10.99 o
   9   6   9      136.43      133.70     14.96 o
  10   6   9        7.05        2.79     10.10 o
  11   6   9        5.92       -1.21     11.71 o
  12   6   9        0.28      -12.72     12.75 o
 -11   7   9       20.19       32.02     10.22 o
 -10   7   9        0.10        0.15      7.53 o
  -9   7   9       45.17       30.83      7.88 o
  -8   7   9        3.47        0.09      5.39 o
  -7   7   9      206.97      212.56     13.64 o
  -6   7   9        4.12        3.79      5.97 o
  -5   7   9       20.42       10.39      7.14 o
  -4   7   9        8.05        6.95      6.71 o
  -3   7   9      124.13      122.70     10.19 o
  -2   7   9      101.65      104.41      9.94 o
  -1   7   9       99.37       89.38     10.90 o
   0   7   9       54.11       39.31      8.37 o
   1   7   9        0.04       -6.37      6.37 o
   2   7   9        3.23       -2.57      6.87 o
   3   7   9        1.60        6.83      7.37 o
   4   7   9       63.50       62.09      9.52 o
   5   7   9      199.50      201.15     11.85 o
   6   7   9       26.25       34.66      7.81 o
   7   7   9      253.26      285.78     24.78 o
   8   7   9       10.42        0.05      8.44 o
   9   7   9       28.31       13.39     13.19 o
  10   7   9        8.17       18.78     10.74 o
  -9   8   9        2.70       -6.68     12.15 o
  -8   8   9        4.09       -0.86      8.45 o
  -7   8   9        2.08       21.22      9.19 o
  -6   8   9       15.02       14.87      7.98 o
  -5   8   9       31.99       31.34      7.49 o
  -4   8   9      112.39      113.21     11.09 o
  -3   8   9        0.23        2.68      6.93 o
  -2   8   9        4.68        5.62      6.79 o
  -1   8   9       39.68       38.39      8.04 o
   0   8   9      102.55      130.46     10.72 o
   1   8   9        0.57        2.46      7.29 o
   2   8   9       78.17       77.27     10.19 o
   3   8   9      232.78      200.47     12.39 o
   4   8   9       15.92       19.64      6.89 o
   5   8   9       34.00       26.83      7.78 o
   6   8   9        3.21       -1.77      7.42 o
   7   8   9        2.29       -3.78      7.90 o
   8   8   9       15.09        0.40      9.47 o
  -5   9   9       37.58       33.32     12.25 o
  -4   9   9        7.55       17.41     11.71 o
  -3   9   9       35.16       31.88      8.37 o
  -2   9   9      109.58      116.74     10.99 o
  -1   9   9       20.46       23.39      7.66 o
   0   9   9        6.64        1.71      6.49 o
   1   9   9       53.26       45.68      8.58 o
   2   9   9       39.27       41.25      8.64 o
   3   9   9        4.10        5.74     10.07 o
   4   9   9        6.99       -4.55     11.07 o
 -16   0  10       14.34        0.97     15.37 o
 -14   0  10      127.53      106.59     14.80 o
 -12   0  10        2.01        8.20      9.09 o
 -10   0  10     1682.92     1638.15     27.97 o
  -8   0  10      344.36      335.57     12.56 o
  -6   0  10     1188.25     1186.48     16.38 o
  -4   0  10     3061.51     3265.06     24.22 o
  -2   0  10     1694.65     1715.29     16.48 o
   0   0  10      145.25      137.83      6.26 o
   2   0  10       35.04       37.25      3.35 o
   4   0  10        4.66        5.16      3.57 o
   6   0  10      172.85      190.90     12.77 o
   8   0  10       38.93       35.24      9.41 o
  10   0  10       75.06       52.88     11.94 o
  12   0  10        4.87      -12.80     18.92 o
  14   0  10        7.17        5.63     21.99 o
 -16   1  10        0.07       -7.26      9.66 o
 -15   1  10        6.14       12.14      9.82 o
 -14   1  10       12.94       13.21      9.48 o
 -13   1  10        0.06       -0.93      6.81 o
 -12   1  10       44.88       42.48      6.55 o
 -11   1  10        4.74       15.63      5.22 o
 -10   1  10       16.47       41.12      6.89 o
  -9   1  10      207.12      228.35      8.80 o
  -8   1  10      565.21      536.12      7.92 o
  -7   1  10       44.17       41.64      3.18 o
  -6   1  10       10.23        7.37      2.42 o
  -5   1  10      664.12      659.20      8.24 o
  -4   1  10        4.26        3.62      1.84 o
  -3   1  10        1.53       -1.56      1.85 o
  -2   1  10     1185.84     1328.01     10.12 o
  -1   1  10       16.32       10.51      2.10 o
   0   1  10      314.69      335.41      4.77 o
   1   1  10     3227.41     3199.70     16.77 o
   2   1  10     1242.06     1397.39     10.26 o
   3   1  10     4103.36     4133.51     20.68 o
   4   1  10       10.73       27.06      3.20 o
   5   1  10      192.20      163.54      5.74 o
   6   1  10       55.05       51.35      4.69 o
   7   1  10       92.21      100.76      7.23 o
   8   1  10       61.03       52.92      6.49 o
   9   1  10      313.02      322.43     12.00 o
  10   1  10        3.65        4.32      7.58 o
  11   1  10        5.37       -2.24      9.32 o
  12   1  10       14.71        6.06     17.94 o
  13   1  10        9.31       -8.15     18.94 o
  14   1  10       29.91       -8.74     27.50 o
  15   1  10       11.43       -4.77     17.77 o
 -16   2  10        2.90       -2.68     11.48 o
 -15   2  10        4.35       15.13      9.93 o
 -14   2  10        0.28        6.89      8.42 o
 -13   2  10       16.26        4.60      6.70 o
 -12   2  10       12.90       10.97      5.12 o
 -11   2  10      407.39      408.73     12.40 o
 -10   2  10        0.07       21.30      5.07 o
  -9   2  10      123.86      152.63      7.67 o
  -8   2  10      109.79      101.06      4.34 o
  -7   2  10      695.28      692.23      9.99 o
  -6   2  10       16.21       16.28      2.49 o
  -5   2  10      925.00      872.65      9.50 o
  -4   2  10     1059.78     1107.85     10.78 o
  -3   2  10      231.24      239.17      5.28 o
  -2   2  10      333.73      314.46      5.32 o
  -1   2  10      114.15       85.00      3.52 o
   0   2  10      295.71      322.50      4.99 o
   1   2  10      199.58      188.84      4.37 o
   2   2  10       91.67       91.60      3.75 o
   3   2  10     4987.06     4887.80     29.02 o
   4   2  10      428.43      510.40      8.66 o
   5   2  10      302.61      323.23      7.68 o
   6   2  10       82.75       78.88      5.43 o
   7   2  10      933.53      946.41     15.90 o
   8   2  10        5.62        2.72      5.88 o
   9   2  10       17.68       10.39      6.69 o
  10   2  10      222.18      207.12     14.73 o
  11   2  10       24.01       25.68      9.66 o
  12   2  10      243.09      271.76     32.63 o
  13   2  10       17.64        1.40     31.14 o
  14   2  10        2.13      -17.12     26.34 o
  15   2  10        0.61       -4.46     10.40 o
 -16   3  10       39.70       46.09     18.71 o
 -15   3  10        3.00       16.49     11.69 o
 -14   3  10        3.24        7.95      8.10 o
 -13   3  10        0.70       -6.66      6.66 o
 -12   3  10      120.65       91.52      8.57 o
 -11   3  10       24.11       17.78      6.78 o
 -10   3  10        2.61        2.86      5.23 o
  -9   3  10      231.29      221.13      7.41 o
  -8   3  10       79.55       73.83      4.02 o
  -7   3  10       24.62       24.58      3.05 o
  -6   3  10       98.63       80.98      4.51 o
  -5   3  10      168.39      157.41      5.23 o
  -4   3  10       98.92       83.87      3.87 o
  -3   3  10       12.82       11.66      2.40 o
  -2   3  10      169.12      178.73      4.46 o
  -1   3  10       73.46       66.38      3.46 o
   0   3  10      145.32      132.98      5.84 o
   1   3  10      109.62       97.13      4.06 o
   2   3  10      182.42      219.22      6.02 o
   3   3  10      152.71      133.82      5.80 o
   4   3  10      175.00      194.79      6.21 o
   5   3  10      220.05      239.70      7.22 o
   6   3  10      460.73      453.82     10.28 o
   7   3  10      212.44      198.82      8.61 o
   8   3  10        2.70        0.24      6.04 o
   9   3  10        7.44        7.94      7.32 o
  10   3  10      152.55      158.80     13.04 o
  11   3  10        0.31       -4.57      8.70 o
  12   3  10        4.50       -9.29     12.72 o
  13   3  10        0.67       -1.25     15.73 o
  14   3  10       27.96       40.46     14.94 o
  15   3  10        0.01       -0.04     13.64 o
 -15   4  10       10.89       25.52     12.81 o
 -14   4  10       58.04       37.74     18.07 o
 -13   4  10        0.58       -1.58      7.86 o
 -12   4  10        0.40       -6.50      6.50 o
 -11   4  10       22.08       14.91      8.31 o
 -10   4  10      286.61      314.17     12.01 o
  -9   4  10      618.30      600.54     12.75 o
  -8   4  10        0.12       -3.03      4.05 o
  -7   4  10       71.17       62.08      4.71 o
  -6   4  10      591.12      558.73      9.64 o
  -5   4  10        1.45       -0.01      2.57 o
  -4   4  10      280.41      275.11      7.11 o
  -3   4  10       88.92       79.22      4.38 o
  -2   4  10        3.56        0.68      1.73 o
  -1   4  10      228.40      234.44      5.76 o
   0   4  10       15.43        8.28      3.10 o
   1   4  10       29.85       37.69      3.54 o
   2   4  10      370.39      379.75      7.37 o
   3   4  10      215.53      218.75      6.63 o
   4   4  10        2.84       -2.92      3.38 o
   5   4  10      100.89      100.48      6.02 o
   6   4  10        7.86        2.88      4.29 o
   7   4  10        4.33        3.56      4.89 o
   8   4  10      328.33      380.88     13.71 o
   9   4  10       85.19       81.02      9.36 o
  10   4  10        7.15        6.93      8.78 o
  11   4  10       14.24       -1.96      9.36 o
  12   4  10       24.18       15.45     14.19 o
  13   4  10       36.10       40.42     13.57 o
  14   4  10        7.70      -11.15     32.29 o
 -14   5  10        0.05       -5.10      9.10 o
 -13   5  10       44.51       58.49     11.12 o
 -12   5  10        1.00       -5.94      7.47 o
 -11   5  10       28.35       27.48      8.69 o
 -10   5  10      119.84      110.43     10.24 o
  -9   5  10       17.10       11.38      6.36 o
  -8   5  10      105.01       87.22      7.79 o
  -7   5  10      441.79      487.72     15.56 o
  -6   5  10       13.28       14.54      3.77 o
  -5   5  10      167.29      150.87      5.95 o
  -4   5  10      106.55      106.18      4.30 o
  -3   5  10      705.37      723.37     15.37 o
  -2   5  10      379.14      383.65      7.80 o
  -1   5  10      492.01      453.02      7.88 o
   0   5  10        0.04        4.64      2.44 o
   1   5  10        1.84        1.68      2.94 o
   2   5  10       21.86       16.65      3.59 o
   3   5  10       16.53       11.79      3.81 o
   4   5  10        0.03        5.67      3.88 o
   5   5  10      446.97      445.40     10.84 o
   6   5  10        8.87        9.68      5.72 o
   7   5  10       26.10       20.63      6.72 o
   8   5  10       37.97       34.79     11.10 o
   9   5  10       31.30       18.56     10.06 o
  10   5  10       30.94       20.95     14.03 o
  11   5  10       78.37       52.88     18.07 o
  12   5  10        2.52      -11.54     23.92 o
  13   5  10       11.57      -12.15     27.40 o
 -13   6  10       10.85        1.29     14.01 o
 -12   6  10        0.30        2.00      9.50 o
 -11   6  10        6.58       -7.65      7.65 o
 -10   6  10        0.32       -5.90      7.50 o
  -9   6  10        7.16        4.07      6.28 o
  -8   6  10        0.82        1.63      5.38 o
  -7   6  10      168.80      154.14     11.21 o
  -6   6  10        1.83        6.05      4.91 o
  -5   6  10      118.53      116.13      7.23 o
  -4   6  10        4.72       -0.19      4.16 o
  -3   6  10      256.16      234.06     10.46 o
  -2   6  10      212.84      220.88      9.41 o
  -1   6  10       32.51       37.03      4.29 o
   0   6  10      170.34      136.67      7.39 o
   1   6  10        1.07       -0.12      4.11 o
   2   6  10      118.58      133.94      8.12 o
   3   6  10      510.42      513.63     16.49 o
   4   6  10      176.57      202.10     11.64 o
   5   6  10       43.97       40.48      9.19 o
   6   6  10      104.56      104.86     11.75 o
   7   6  10        3.55       -3.97      8.63 o
   8   6  10       60.66       28.86     10.20 o
   9   6  10       24.20       -1.48     11.35 o
  10   6  10        4.12       10.24     10.47 o
  11   6  10        1.64      -11.12     11.12 o
  12   6  10        8.28       -8.87     15.34 o
 -11   7  10       10.58       10.08     10.52 o
 -10   7  10       10.88       17.75      8.01 o
  -9   7  10        7.81       18.04      6.95 o
  -8   7  10       79.66       92.62      9.91 o
  -7   7  10       26.46       36.78      8.49 o
  -6   7  10       48.46       36.80      8.46 o
  -5   7  10        0.26       -6.25      6.25 o
  -4   7  10       51.89       51.52      8.46 o
  -3   7  10       62.45       61.75      8.64 o
  -2   7  10      163.37      153.37     11.85 o
  -1   7  10       48.54       50.77      8.61 o
   0   7  10        6.90        1.51      7.07 o
   1   7  10       40.40       32.45      8.52 o
   2   7  10      183.35      183.84     13.33 o
   3   7  10       52.75       50.08      9.26 o
   4   7  10        0.01        4.08      7.33 o
   5   7  10       21.44       27.80      9.12 o
   6   7  10       36.39       29.75      9.85 o
   7   7  10       10.88        0.80      7.64 o
   8   7  10        0.55        2.60      9.48 o
   9   7  10        1.64       10.88     10.55 o
  10   7  10       48.89       39.03     12.35 o
  -8   8  10        0.03       -4.99      8.36 o
  -7   8  10        2.86        7.12      9.06 o
  -6   8  10       15.02       19.80      8.90 o
  -5   8  10      126.65      133.71     13.76 o
  -4   8  10        4.40       10.02      7.47 o
  -3   8  10        0.65        1.87      7.07 o
  -2   8  10       32.93       26.90      7.97 o
  -1   8  10      254.45      345.61     15.85 o
   0   8  10       82.41       96.79     11.02 o
   1   8  10        0.03       -2.61      7.69 o
   2   8  10       83.85       72.26     10.31 o
   3   8  10       16.81       17.04      6.45 o
   4   8  10      295.31      314.83     23.83 o
   5   8  10        0.12       -0.98      7.14 o
   6   8  10        1.55       -5.32      7.87 o
   7   8  10       28.69       25.00      9.29 o
  -4   9  10       93.92       95.15     15.07 o
  -3   9  10       10.66       18.88      9.17 o
  -2   9  10        1.63       -2.90      7.77 o
  -1   9  10        0.23       -4.84      7.26 o
   0   9  10       27.05       21.17      8.29 o
   1   9  10       69.48       84.60     11.82 o
   2   9  10        8.53        5.90      7.72 o
   3   9  10        6.45        1.37      9.29 o
 -15   0  11       84.08      131.42     14.43 o
 -13   0  11       63.03       62.03     11.33 o
 -11   0  11     2107.40     2209.97     46.12 o
  -9   0  11      460.11      462.67     15.58 o
  -7   0  11     1618.05     1595.14     21.95 o
  -5   0  11       23.18       15.10      3.70 o
  -3   0  11      420.85      496.69      9.32 o
  -1   0  11      749.47      938.77     11.57 o
   1   0  11      255.79      324.98      7.11 o
   3   0  11      549.17      565.17     11.15 o
   5   0  11       24.20        7.90      4.74 o
   7   0  11      162.59      130.72     10.70 o
   9   0  11       99.16       99.66     12.56 o
  11   0  11       12.26        4.60     11.61 o
  13   0  11       13.61      -16.90     34.01 o
  15   0  11       35.11        1.53     23.53 o
 -16   1  11        0.04        5.16      7.77 o
 -15   1  11       26.09       37.59      8.12 o
 -14   1  11       34.87       53.50      8.84 o
 -13   1  11       62.34       64.09      7.96 o
 -12   1  11      145.09      109.93      9.24 o
 -11   1  11       30.28       29.18      5.83 o
 -10   1  11       47.98       65.26      6.50 o
  -9   1  11      857.55      942.09     15.58 o
  -8   1  11      170.07      156.06      8.58 o
  -7   1  11       79.32       81.98      3.66 o
  -6   1  11       29.45       18.92      2.77 o
  -5   1  11      100.06       84.84      4.05 o
  -4   1  11      185.54      175.54      4.54 o
  -3   1  11      744.54      805.02      8.54 o
  -2   1  11       34.47       33.31      2.59 o
  -1   1  11       82.08      109.12      3.66 o
   0   1  11      848.85      886.94      8.20 o
   1   1  11     1535.35     1775.16     12.01 o
   2   1  11      606.65      614.79      7.69 o
   3   1  11      454.55      486.06      7.74 o
   4   1  11      560.79      605.09      9.47 o
   5   1  11      172.08      184.31      6.54 o
   6   1  11      123.00      121.33      6.97 o
   7   1  11       39.74       31.74      5.52 o
   8   1  11      588.58      593.63     14.81 o
   9   1  11        1.38       -2.11      5.80 o
  10   1  11       38.33       29.18      7.96 o
  11   1  11       26.64       26.71      9.97 o
  12   1  11        0.00      -16.21     16.21 o
  13   1  11        5.12      -15.06     15.06 o
  14   1  11        1.93       13.09     17.26 o
  15   1  11        5.30      -13.89     16.95 o
 -16   2  11       37.18       40.72     13.52 o
 -15   2  11        8.65       18.73      8.64 o
 -14   2  11        7.44       10.01      7.89 o
 -13   2  11       13.89       11.33      5.99 o
 -12   2  11        6.36        2.80      4.83 o
 -11   2  11       61.77       60.23      6.38 o
 -10   2  11      267.53      261.02     12.16 o
  -9   2  11      820.97      793.60     11.97 o
  -8   2  11      218.67      203.00      6.14 o
  -7   2  11       17.95       17.65      3.17 o
  -6   2  11      278.95      295.89      7.21 o
  -5   2  11       13.18       13.62      2.52 o
  -4   2  11      238.98      242.85      6.44 o
  -3   2  11      204.64      205.34      5.73 o
  -2   2  11      193.58      184.75      5.40 o
  -1   2  11       78.26       69.17      3.71 o
   0   2  11       14.51       12.59      2.22 o
   1   2  11      154.95      146.10      4.82 o
   2   2  11     2118.04     2230.62     17.44 o
   3   2  11      458.13      503.30      8.67 o
   4   2  11        0.61        4.64      3.07 o
   5   2  11      352.51      411.73      9.39 o
   6   2  11      841.59      873.37     13.36 o
   7   2  11       40.60       41.94      6.28 o
   8   2  11       37.03       18.36      6.13 o
   9   2  11       26.16       -1.33      6.47 o
  10   2  11       89.36      109.78      9.98 o
  11   2  11       53.78       45.89     10.69 o
  12   2  11        0.07      -18.45     18.45 o
  13   2  11        9.30        6.33     16.62 o
  14   2  11       27.02        1.19     24.31 o
  15   2  11       10.40       -8.78     14.04 o
 -15   3  11        1.68       18.00     12.31 o
 -14   3  11        6.82        8.07     10.28 o
 -13   3  11       97.42       83.69     11.17 o
 -12   3  11        5.31        2.08      6.16 o
 -11   3  11        0.64       -5.69      5.69 o
 -10   3  11       29.31       21.50      4.77 o
  -9   3  11      429.46      437.99      9.90 o
  -8   3  11      445.36      407.90      8.05 o
  -7   3  11        7.19        1.60      2.92 o
  -6   3  11       31.29       31.41      3.81 o
  -5   3  11      462.69      467.38      8.41 o
  -4   3  11      124.40      115.57      4.71 o
  -3   3  11       99.67       86.04      3.96 o
  -2   3  11      406.32      364.69      6.26 o
  -1   3  11      135.83      140.27      6.00 o
   0   3  11      270.40      282.05      6.18 o
   1   3  11      672.08      613.06      8.67 o
   2   3  11      113.03      129.29      5.23 o
   3   3  11      137.91      153.70      5.78 o
   4   3  11      151.49      147.15      6.39 o
   5   3  11      524.84      568.64     10.32 o
   6   3  11      108.80      107.00      6.49 o
   7   3  11        1.02       -0.77      5.24 o
   8   3  11       32.12       24.09      6.62 o
   9   3  11      129.48      135.31     14.40 o
  10   3  11        5.33       -5.18      8.01 o
  11   3  11        0.19        3.18      8.64 o
  12   3  11       68.67       72.52     14.45 o
  13   3  11       14.20       -3.38     20.81 o
  14   3  11       12.22      -20.51     20.51 o
 -15   4  11       18.94       33.30     15.08 o
 -14   4  11       15.93       17.57      9.61 o
 -13   4  11       17.07        2.14      9.27 o
 -12   4  11       26.63       20.45      8.78 o
 -11   4  11       62.67       74.50     10.12 o
 -10   4  11      374.41      433.45     16.74 o
  -9   4  11       94.88       99.83      8.29 o
  -8   4  11        5.21        9.34      4.51 o
  -7   4  11       60.81       55.69      4.78 o
  -6   4  11       49.19       28.24      4.81 o
  -5   4  11       29.20       27.99      3.51 o
  -4   4  11        1.88        2.13      2.80 o
  -3   4  11      163.77      174.21      5.72 o
  -2   4  11      343.49      335.23      7.18 o
  -1   4  11      596.98      599.64      8.86 o
   0   4  11      523.43      541.62      8.43 o
   1   4  11       19.81        8.58      3.09 o
   2   4  11       23.80       16.97      3.43 o
   3   4  11        0.08       -0.04      3.26 o
   4   4  11      150.62      143.72      6.21 o
   5   4  11        7.64       21.05      4.68 o
   6   4  11       10.21        8.08      4.57 o
   7   4  11      500.72      498.76     12.56 o
   8   4  11        6.89        5.07      7.20 o
   9   4  11      168.59      152.22     16.64 o
  10   4  11      157.59      151.00     12.12 o
  11   4  11        0.50       -4.45      8.52 o
  12   4  11       76.61       60.67     14.07 o
  13   4  11       43.90       15.89     49.36 o
  14   4  11        5.89        8.70     25.06 o
 -14   5  11       34.17       41.01     14.78 o
 -13   5  11       10.73       -1.42      8.66 o
 -12   5  11        6.36       -2.49      7.85 o
 -11   5  11       12.67        3.80      8.13 o
 -10   5  11       43.76       50.18     10.14 o
  -9   5  11       51.62       54.16      7.34 o
  -8   5  11       32.80       33.53      6.63 o
  -7   5  11       40.36       52.05      6.56 o
  -6   5  11      280.69      284.19     11.94 o
  -5   5  11       13.87       22.56      4.03 o
  -4   5  11     1128.65     1093.13     15.85 o
  -3   5  11        0.91       -2.64      2.64 o
  -2   5  11      226.53      226.81      9.47 o
  -1   5  11       17.99       24.09      3.29 o
   0   5  11      268.29      284.95      7.93 o
   1   5  11      106.97      110.24      5.33 o
   2   5  11      207.70      189.32      7.92 o
   3   5  11      171.31      170.75      6.77 o
   4   5  11      232.29      254.57      8.73 o
   5   5  11       39.43       37.65      5.79 o
   6   5  11       35.97       27.83      7.33 o
   7   5  11        0.41       -6.04      6.04 o
   8   5  11      141.18      120.49     13.38 o
   9   5  11       11.25        6.14      8.78 o
  10   5  11       20.52       14.33     12.06 o
  11   5  11        1.03       -0.06     12.49 o
  12   5  11       29.47       23.43     22.81 o
  13   5  11        0.10      -19.44     19.44 o
 -12   6  11       31.94       34.87     10.43 o
 -11   6  11        7.11        2.82      8.16 o
 -10   6  11       42.56       49.05     10.07 o
  -9   6  11       39.16       43.95      7.41 o
  -8   6  11        0.09       -1.61      5.37 o
  -7   6  11        0.55       -1.04      5.32 o
  -6   6  11        8.14        9.18      5.52 o
  -5   6  11       74.18       76.26      6.65 o
  -4   6  11      437.37      459.05     12.39 o
  -3   6  11      163.20      172.87     10.83 o
  -2   6  11        1.80       -0.24      4.07 o
  -1   6  11       74.67       81.33      6.97 o
   0   6  11       76.64       76.55      5.70 o
   1   6  11       99.89      127.93      7.06 o
   2   6  11      176.80      192.51     11.60 o
   3   6  11      556.95      558.05     17.56 o
   4   6  11       12.99       19.12      6.96 o
   5   6  11       27.18       14.35      8.40 o
   6   6  11       41.00       35.85     11.21 o
   7   6  11        2.54       -8.24      8.24 o
   8   6  11       68.12       58.79     16.31 o
   9   6  11       13.77       -7.86     13.47 o
  10   6  11        2.54       13.45     12.41 o
  11   6  11        2.36       -2.92     11.81 o
 -10   7  11        9.89        9.97     10.14 o
  -9   7  11      136.45      152.80     11.55 o
  -8   7  11       15.09       16.63      6.67 o
  -7   7  11        9.03        7.84      9.43 o
  -6   7  11        8.29       -0.39      7.80 o
  -5   7  11        6.75       -3.46      6.95 o
  -4   7  11        2.28       -1.91      6.50 o
  -3   7  11       92.50       88.13     10.14 o
  -2   7  11       16.75       24.60      8.14 o
  -1   7  11      322.69      359.22     17.63 o
   0   7  11       90.59       81.28     10.68 o
   1   7  11      157.35      135.82     12.18 o
   2   7  11       26.76       23.30      8.55 o
   3   7  11      154.98      163.14     13.28 o
   4   7  11        0.08        2.92      8.28 o
   5   7  11      149.60      184.60     21.27 o
   6   7  11        9.82        2.36      8.98 o
   7   7  11        0.24       -8.74      8.74 o
   8   7  11        3.23       -4.42      9.20 o
   9   7  11       42.89       63.55     13.01 o
  -8   8  11        5.27       11.40     12.17 o
  -7   8  11       29.41       28.15      9.71 o
  -6   8  11       27.43       22.91      9.38 o
  -5   8  11        1.12       -1.79      8.58 o
  -4   8  11        3.74        3.23      8.28 o
  -3   8  11       25.51       20.83     10.75 o
  -2   8  11       48.07       54.41     10.31 o
  -1   8  11       16.23       16.03      7.63 o
   0   8  11        0.21       -6.87      7.82 o
   1   8  11        3.58        9.69      8.39 o
   2   8  11       18.71       39.81      9.67 o
   3   8  11      351.88      368.62     17.48 o
   4   8  11       48.64       52.85      8.80 o
   5   8  11        7.75        4.11      7.62 o
   6   8  11       23.14       16.76      9.33 o
   7   8  11       11.03        4.39     10.61 o
  -3   9  11        1.07        0.00     16.37 o
  -2   9  11        0.00       -9.16      9.16 o
  -1   9  11        0.68       -2.24      7.90 o
   0   9  11       66.99       68.03     10.54 o
   1   9  11        9.10        4.73      8.80 o
   2   9  11       13.71        2.05     14.32 o
 -16   0  12       63.38       95.15     16.53 o
 -14   0  12        0.70        5.43      8.46 o
 -12   0  12       59.78       86.36     11.98 o
 -10   0  12      168.94      152.88     19.49 o
  -8   0  12     1007.79     1117.64     19.53 o
  -6   0  12       86.77       93.04      7.82 o
  -4   0  12     1643.99     1622.25     17.81 o
  -2   0  12     1356.84     1434.22     15.95 o
   0   0  12        6.50        8.67      3.04 o
   2   0  12      564.02      568.65     11.11 o
   4   0  12        7.85       12.37      5.03 o
   6   0  12      116.47      126.54     10.45 o
   8   0  12       81.27       67.47     10.18 o
  10   0  12        8.47       -9.46      9.99 o
  12   0  12        7.25        1.53     19.95 o
  14   0  12       16.93        2.56     23.02 o
 -16   1  12        0.47       10.10      9.84 o
 -15   1  12       23.35       48.62      9.03 o
 -14   1  12       20.02       21.69      7.89 o
 -13   1  12        2.87       -5.37      5.37 o
 -12   1  12        1.14        7.35      4.97 o
 -11   1  12        0.16       -4.72      4.72 o
 -10   1  12       11.86       24.93      5.71 o
  -9   1  12       52.38       50.66      5.43 o
  -8   1  12      606.65      622.26     10.55 o
  -7   1  12       11.10        7.98      3.05 o
  -6   1  12      131.16      131.06      6.63 o
  -5   1  12      147.48      123.99      4.91 o
  -4   1  12       21.43       14.23      2.23 o
  -3   1  12       10.52       12.26      2.83 o
  -2   1  12      138.17      152.65      4.75 o
  -1   1  12       42.03       30.36      2.95 o
   0   1  12      606.90      624.99      7.76 o
   1   1  12      880.24      928.07     10.29 o
   2   1  12       40.84       37.05      3.51 o
   3   1  12        4.26        9.27      2.91 o
   4   1  12        3.82        6.55      3.05 o
   5   1  12      212.76      201.95      7.81 o
   6   1  12        9.21       19.76      5.22 o
   7   1  12      193.37      212.77     12.05 o
   8   1  12      115.12      132.83      9.10 o
   9   1  12        8.58       -0.37      6.30 o
  10   1  12        6.98       -2.21      6.59 o
  11   1  12       17.81        5.30      8.53 o
  12   1  12        1.30      -11.27     11.27 o
  13   1  12       22.01      -17.93     19.12 o
  14   1  12        0.19      -17.05     27.29 o
  15   1  12        4.99        2.74     17.90 o
 -16   2  12        0.69       16.41     13.24 o
 -15   2  12       22.39       28.89      9.43 o
 -14   2  12       16.26       17.73      7.88 o
 -13   2  12       65.70       68.53      8.25 o
 -12   2  12        1.88       -4.41      5.65 o
 -11   2  12       75.73       70.35      6.94 o
 -10   2  12       51.43       31.03      5.60 o
  -9   2  12       26.98       22.98      3.70 o
  -8   2  12      176.75      162.56      7.01 o
  -7   2  12      314.23      293.00      7.00 o
  -6   2  12       96.06       78.86      4.57 o
  -5   2  12      113.58      114.02      5.65 o
  -4   2  12      883.32      964.65     11.75 o
  -3   2  12      114.77       91.64      4.66 o
  -2   2  12       84.79       73.25      4.24 o
  -1   2  12       46.19       34.12      3.34 o
   0   2  12      911.85      954.39     10.23 o
   1   2  12     1107.59     1130.43     11.96 o
   2   2  12      170.61      162.29      5.74 o
   3   2  12       21.91       20.73      3.51 o
   4   2  12       42.94       54.69      4.61 o
   5   2  12      144.39      145.99      6.69 o
   6   2  12      295.93      306.48     10.97 o
   7   2  12        5.61       -3.66      5.09 o
   8   2  12        9.09       -1.64      5.73 o
   9   2  12       11.85        4.99      6.84 o
  10   2  12       98.85      108.27     10.67 o
  11   2  12       34.26       37.84     12.13 o
  12   2  12        0.21       -9.52      9.52 o
  13   2  12       48.07       31.07     40.66 o
  14   2  12        3.98       -1.71     27.62 o
 -15   3  12       29.11       44.43     11.75 o
 -14   3  12        3.86       -3.38     10.45 o
 -13   3  12        8.84       -3.08      9.04 o
 -12   3  12       22.94       13.87      6.36 o
 -11   3  12        0.02       -5.38      5.38 o
 -10   3  12       57.56       58.00      7.05 o
  -9   3  12      164.78      127.39      9.38 o
  -8   3  12      305.13      297.38      7.54 o
  -7   3  12       52.95       36.46      4.26 o
  -6   3  12      254.35      262.02      7.96 o
  -5   3  12        5.29        0.70      2.91 o
  -4   3  12       22.25       15.57      2.98 o
  -3   3  12      501.44      532.50      9.16 o
  -2   3  12      651.46      749.83      9.99 o
  -1   3  12       31.92       21.33      2.25 o
   0   3  12       28.03       17.58      2.98 o
   1   3  12      151.50      135.98      5.14 o
   2   3  12       97.30       99.04      5.00 o
   3   3  12      486.00      530.16      9.43 o
   4   3  12      299.32      273.47      9.10 o
   5   3  12        0.80       -0.28      4.03 o
   6   3  12      137.20      119.98      7.10 o
   7   3  12      216.35      198.42      9.90 o
   8   3  12      528.59      575.31     15.90 o
   9   3  12       51.30       48.00      8.10 o
  10   3  12      129.71      124.19     12.35 o
  11   3  12       65.05       60.74     10.73 o
  12   3  12        5.98       15.64     13.47 o
  13   3  12        1.17       -3.22     14.62 o
  14   3  12       14.52       14.34     17.62 o
 -14   4  12        0.28        8.37      8.41 o
 -13   4  12       22.84       22.79      8.44 o
 -12   4  12       45.75       53.47      9.31 o
 -11   4  12       97.30       77.25     10.62 o
 -10   4  12        9.21       34.45      9.55 o
  -9   4  12       64.46       62.59      6.67 o
  -8   4  12       94.98       98.21      6.70 o
  -7   4  12       98.03      102.84      6.96 o
  -6   4  12        0.05       -3.79      3.79 o
  -5   4  12       77.09       64.28      4.85 o
  -4   4  12       47.68       51.24      4.13 o
  -3   4  12      181.87      183.04      6.11 o
  -2   4  12      360.24      368.59      7.25 o
  -1   4  12        0.53        3.77      2.71 o
   0   4  12       44.41       59.80      4.17 o
   1   4  12      197.90      183.96      6.27 o
   2   4  12        7.29       -0.89      3.27 o
   3   4  12      309.03      364.44      8.52 o
   4   4  12      449.02      435.89      9.43 o
   5   4  12      160.34      195.01      8.43 o
   6   4  12      662.72      699.40     14.11 o
   7   4  12        7.63        6.35      6.15 o
   8   4  12        4.12        1.68      7.16 o
   9   4  12      252.25      233.97     18.06 o
  10   4  12        5.37       -0.65      9.43 o
  11   4  12        2.54        5.21      8.93 o
  12   4  12        3.54       -1.47     18.01 o
  13   4  12       78.93       48.42     79.79 o
 -13   5  12        8.02        6.12      8.31 o
 -12   5  12        1.35       12.04      7.88 o
 -11   5  12       26.31       28.93      8.37 o
 -10   5  12        1.05       10.21      6.24 o
  -9   5  12       19.99       30.30      6.55 o
  -8   5  12       14.49       18.96      6.15 o
  -7   5  12       11.37        2.93      5.40 o
  -6   5  12       21.84       14.93      5.92 o
  -5   5  12      250.59      276.70     14.56 o
  -4   5  12        2.46        2.91      3.33 o
  -3   5  12       95.26       89.57      4.72 o
  -2   5  12       73.20       64.07      4.18 o
  -1   5  12      329.98      338.91      8.05 o
   0   5  12      171.56      163.38      6.03 o
   1   5  12      555.59      587.55     10.18 o
   2   5  12      250.02      272.27     10.09 o
   3   5  12       84.97       88.90      6.16 o
   4   5  12       30.07       23.02      5.73 o
   5   5  12       41.81       36.22      6.38 o
   6   5  12       69.38       76.06      8.71 o
   7   5  12        1.58       -7.22      7.22 o
   8   5  12        6.06       -2.85      9.03 o
   9   5  12        4.69        5.83     10.56 o
  10   5  12        0.28       -6.75     12.42 o
  11   5  12       16.57        0.87     17.64 o
  12   5  12        3.52       -8.80     15.94 o
 -12   6  12       11.90       18.63     10.56 o
 -11   6  12       19.71       24.23      8.91 o
 -10   6  12       42.63       51.32      8.62 o
  -9   6  12       84.22      102.81      9.46 o
  -8   6  12      172.22      205.28     11.00 o
  -7   6  12        4.92        9.20      6.47 o
  -6   6  12       79.40       58.97      6.79 o
  -5   6  12       54.34       51.55      6.56 o
  -4   6  12      159.22      198.50      9.82 o
  -3   6  12      183.84      161.80      8.95 o
  -2   6  12       40.26       40.37      5.87 o
  -1   6  12       83.70       83.46      6.97 o
   0   6  12      371.42      381.47     12.72 o
   1   6  12      130.98      139.75      8.99 o
   2   6  12       33.42       39.62      6.74 o
   3   6  12       27.98       50.49      8.64 o
   4   6  12      346.82      441.91     20.55 o
   5   6  12       20.92       21.60      8.89 o
   6   6  12       39.32       42.30     10.74 o
   7   6  12        3.47       -8.69      9.23 o
   8   6  12       34.17       -0.23     15.78 o
   9   6  12       13.83       -9.25     10.68 o
  10   6  12       90.34      109.53     17.92 o
  11   6  12        2.36       -2.31     15.22 o
 -10   7  12       33.97       43.05     11.89 o
  -9   7  12        5.64       18.15      8.85 o
  -8   7  12        8.45       11.06      8.87 o
  -7   7  12        1.65        9.29      8.67 o
  -6   7  12        0.11        2.52      8.09 o
  -5   7  12        4.88       -0.12      8.97 o
  -4   7  12      210.53      199.21     17.47 o
  -3   7  12        6.32       11.39      9.02 o
  -2   7  12       49.93       53.55      9.17 o
  -1   7  12       17.24       16.78      7.62 o
   0   7  12      112.77      141.27     12.83 o
   1   7  12       85.39       88.21     11.38 o
   2   7  12       93.51       97.05     14.82 o
   3   7  12        0.07       -0.40      8.46 o
   4   7  12       65.81       69.71     11.26 o
   5   7  12        4.33       -2.21      8.79 o
   6   7  12        0.96      -10.17     10.17 o
   7   7  12        8.06       -9.40     10.53 o
   8   7  12        8.35        1.22     12.92 o
   9   7  12        5.86        1.64     12.01 o
  -7   8  12       15.78       18.25      9.56 o
  -6   8  12       17.41       16.23     10.05 o
  -5   8  12        0.06       -7.99      7.99 o
  -4   8  12       12.68       14.39      9.32 o
  -3   8  12       51.57       57.51     10.88 o
  -2   8  12        0.43       -4.03      8.23 o
  -1   8  12        2.07       -7.88      7.88 o
   0   8  12       44.54       46.05     10.44 o
   1   8  12      133.78      124.21     13.20 o
   2   8  12      112.69      117.66     15.50 o
   3   8  12      154.12      165.74     14.01 o
   4   8  12       85.27       76.60     12.13 o
   5   8  12       56.43       61.40     10.00 o
   6   8  12        8.00        3.84      8.79 o
 -15   0  13       49.69       89.02     16.71 o
 -13   0  13       82.26       72.97     12.26 o
 -11   0  13        0.11       -3.79      6.52 o
  -9   0  13      237.20      198.90     19.71 o
  -7   0  13      240.57      237.29     10.69 o
  -5   0  13        2.01       -4.04      4.04 o
  -3   0  13        1.44        2.20      4.03 o
  -1   0  13        8.14        8.51      3.24 o
   1   0  13      484.08      533.43     11.42 o
   3   0  13      165.43      196.34      9.62 o
   5   0  13       10.99        3.36      5.66 o
   7   0  13        0.01       -1.66      8.04 o
   9   0  13      134.67      129.23     14.10 o
  11   0  13        0.77       -7.74     11.66 o
  13   0  13       31.26       -4.75     36.06 o
 -16   1  13        1.51        6.81     12.26 o
 -15   1  13      105.74      115.85     10.83 o
 -14   1  13        2.28        0.06      7.26 o
 -13   1  13        1.62       -5.63      5.63 o
 -12   1  13       71.43       71.69      7.29 o
 -11   1  13       56.53       54.91      6.75 o
 -10   1  13      355.33      403.21     13.23 o
  -9   1  13       91.35       79.99      5.21 o
  -8   1  13       12.94       20.78      3.26 o
  -7   1  13        6.06        0.19      3.28 o
  -6   1  13      528.05      541.13      9.45 o
  -5   1  13      138.09      149.16      5.41 o
  -4   1  13      183.54      191.78      6.40 o
  -3   1  13       43.75       49.50      3.85 o
  -2   1  13        0.23        4.71      2.66 o
  -1   1  13     1298.16     1401.29     14.46 o
   0   1  13        0.01        8.74      2.84 o
   1   1  13       55.21       57.69      3.81 o
   2   1  13      575.83      588.16      9.57 o
   3   1  13      243.49      283.06      7.27 o
   4   1  13      629.32      684.45     11.80 o
   5   1  13        3.21       -0.90      3.99 o
   6   1  13      118.27      117.20      7.41 o
   7   1  13      267.61      266.04     10.76 o
   8   1  13      149.82      149.52      9.63 o
   9   1  13        6.05        1.97      6.57 o
  10   1  13        1.03       -5.73      6.16 o
  11   1  13        4.15       -7.75      8.83 o
  12   1  13       48.22       54.68     14.12 o
  13   1  13        4.68      -14.41     21.12 o
  14   1  13        6.14       11.53     17.88 o
 -15   2  13       10.62       24.52     13.66 o
 -14   2  13       33.27       43.22      8.59 o
 -13   2  13        7.65        4.56      7.39 o
 -12   2  13       26.24       25.91      6.94 o
 -11   2  13       83.04       55.96      6.55 o
 -10   2  13       92.49       87.65      7.31 o
  -9   2  13      706.66      716.26     12.24 o
  -8   2  13        1.88       -0.65      3.36 o
  -7   2  13      488.74      473.18      9.90 o
  -6   2  13       97.56       88.88      4.92 o
  -5   2  13        2.74       -2.44      3.10 o
  -4   2  13       41.27       44.81      4.03 o
  -3   2  13      415.37      466.58      8.96 o
  -2   2  13      225.06      231.77      6.91 o
  -1   2  13      299.44      335.85      7.77 o
   0   2  13      136.40      122.26      5.61 o
   1   2  13      162.59      166.35      6.19 o
   2   2  13      248.69      274.67      7.51 o
   3   2  13        0.01       -2.42      3.22 o
   4   2  13      270.85      282.18      8.19 o
   5   2  13      308.94      308.21      9.56 o
   6   2  13      350.24      351.90     11.58 o
   7   2  13       17.44       15.48      5.95 o
   8   2  13       45.58       34.00      7.05 o
   9   2  13      235.23      249.88     12.37 o
  10   2  13      102.01       90.84      9.96 o
  11   2  13        0.63       -8.43      8.43 o
  12   2  13        9.17       -0.20     10.48 o
  13   2  13        3.89        9.94     16.45 o
  14   2  13       19.75        0.45     17.26 o
 -15   3  13       10.97       24.42     13.25 o
 -14   3  13       30.60       33.70     10.80 o
 -13   3  13        9.68       -7.23      7.23 o
 -12   3  13        6.51        1.06      6.59 o
 -11   3  13       53.49       51.39      7.27 o
 -10   3  13       36.91       31.99      6.45 o
  -9   3  13       24.17       19.61      4.65 o
  -8   3  13       11.32       10.48      3.92 o
  -7   3  13      535.13      509.40     10.50 o
  -6   3  13      128.75      139.19      7.39 o
  -5   3  13        9.50       -1.82      3.45 o
  -4   3  13      105.63       97.67      6.18 o
  -3   3  13      122.92       97.80      5.06 o
  -2   3  13      696.59      707.92     10.75 o
  -1   3  13      346.44      362.18      8.11 o
   0   3  13      450.39      481.94      8.26 o
   1   3  13      134.84      144.96      5.70 o
   2   3  13        2.75        2.73      3.42 o
   3   3  13        4.46        9.51      3.89 o
   4   3  13       24.85       11.18      4.35 o
   5   3  13      250.50      250.35      8.73 o
   6   3  13      113.79      110.78      7.58 o
   7   3  13       10.74       20.59      6.40 o
   8   3  13        2.78        0.25      6.83 o
   9   3  13        2.28        7.97      7.83 o
  10   3  13        3.18       -7.83      7.83 o
  11   3  13        6.82        5.36      9.47 o
  12   3  13       84.15      113.14     14.94 o
  13   3  13       17.08        2.68     29.99 o
 -14   4  13        0.93       14.78     10.67 o
 -13   4  13       21.23       20.52      8.52 o
 -12   4  13        0.61       -7.08      7.08 o
 -11   4  13        0.18        1.04      7.41 o
 -10   4  13       66.90       81.79      8.55 o
  -9   4  13        0.03       -4.11      5.53 o
  -8   4  13      362.77      349.23     10.48 o
  -7   4  13        0.09       -1.41      4.88 o
  -6   4  13      146.80      120.49      7.93 o
  -5   4  13       43.91       36.94      4.30 o
  -4   4  13     1010.00      994.56     13.14 o
  -3   4  13      301.40      281.84      7.64 o
  -2   4  13       16.34        9.44      2.88 o
  -1   4  13      109.46       99.36      4.76 o
   0   4  13      374.60      401.20      8.30 o
   1   4  13      465.87      500.25      9.27 o
   2   4  13      158.01      122.82      5.92 o
   3   4  13        1.76        4.65      4.02 o
   4   4  13      262.75      237.88      8.29 o
   5   4  13       51.20       43.80      5.71 o
   6   4  13       31.00       48.68      7.33 o
   7   4  13       74.17       47.47      7.69 o
   8   4  13       66.75       69.44      8.66 o
   9   4  13       13.58        3.17      9.52 o
  10   4  13        0.02       -0.67      8.55 o
  11   4  13       10.92       -1.92     10.98 o
  12   4  13       31.70        3.62     12.78 o
  13   4  13       14.02        1.02     24.04 o
 -13   5  13        1.51        3.81      8.70 o
 -12   5  13       10.29        5.66      7.89 o
 -11   5  13        0.75       -0.85      7.39 o
 -10   5  13        4.21        7.42      6.38 o
  -9   5  13        0.53        2.91      6.09 o
  -8   5  13      120.93      146.72      9.91 o
  -7   5  13       19.08       17.48      6.26 o
  -6   5  13       19.24       21.95      6.44 o
  -5   5  13       17.83       13.32      5.58 o
  -4   5  13       39.68       22.58      5.84 o
  -3   5  13       25.56       18.39      4.04 o
  -2   5  13      292.15      314.76      7.79 o
  -1   5  13      395.61      400.77      8.62 o
   0   5  13       86.32       63.68      4.76 o
   1   5  13       28.09       11.93      3.52 o
   2   5  13      539.05      560.33     12.78 o
   3   5  13       36.04       22.99      5.52 o
   4   5  13       29.74       44.64      6.77 o
   5   5  13       68.79       58.91      8.49 o
   6   5  13       30.23       29.67      7.83 o
   7   5  13        6.11       -3.88      9.99 o
   8   5  13       18.41       19.46     12.81 o
   9   5  13        0.00      -10.37     10.37 o
  10   5  13        7.42        5.72     13.99 o
  11   5  13       16.21       -0.80     12.48 o
  12   5  13        1.47       26.09     27.11 o
 -11   6  13        6.06        5.43      8.34 o
 -10   6  13       81.68       86.25      9.84 o
  -9   6  13       93.39      105.46     10.21 o
  -8   6  13        0.04        9.34      6.47 o
  -7   6  13        1.17        5.53      6.05 o
  -6   6  13       59.64       60.58      7.46 o
  -5   6  13      293.59      342.84     19.38 o
  -4   6  13       19.39       34.52      6.74 o
  -3   6  13      201.51      199.38      9.81 o
  -2   6  13       33.92       22.77      5.57 o
  -1   6  13        8.72        4.95      4.85 o
   0   6  13      255.89      279.12     12.94 o
   1   6  13       11.33        7.60      5.93 o
   2   6  13       59.98       61.33      7.77 o
   3   6  13      106.79      102.35      8.93 o
   4   6  13       66.37       86.91     12.99 o
   5   6  13       12.84        8.55      8.76 o
   6   6  13       14.12        3.70      9.73 o
   7   6  13        9.20       -9.76      9.76 o
   8   6  13        2.11       -6.98     12.62 o
   9   6  13       55.91       23.55     17.34 o
  10   6  13        1.58        5.10     13.47 o
 -10   7  13        1.78       47.06     27.62 o
  -9   7  13        0.10        8.02      8.92 o
  -8   7  13       12.69        9.60      8.81 o
  -7   7  13        4.70        7.49      8.85 o
  -6   7  13       12.60       12.42      8.63 o
  -5   7  13       51.89       41.87     10.11 o
  -4   7  13        0.12       16.85      9.08 o
  -3   7  13      209.13      200.80     16.76 o
  -2   7  13        5.58       12.58      9.42 o
  -1   7  13       64.67       61.40     10.65 o
   0   7  13        0.09       -7.51      7.51 o
   1   7  13       77.18       81.61     11.43 o
   2   7  13        2.57       -7.77      7.77 o
   3   7  13       48.80       79.23     11.96 o
   4   7  13       26.89       22.27      9.56 o
   5   7  13       15.74       -1.83      9.47 o
   6   7  13        8.23        0.71      9.92 o
   7   7  13       17.47       -1.27     14.09 o
   8   7  13       17.88       13.65     15.75 o
  -7   8  13        5.08        4.60     20.46 o
  -6   8  13        1.08        9.53      9.97 o
  -5   8  13        0.31       -2.76      8.85 o
  -4   8  13       22.43       14.23      9.75 o
  -3   8  13       15.03       12.57      9.31 o
  -2   8  13        7.97       14.16     10.21 o
  -1   8  13        0.39        4.00      8.97 o
   0   8  13       39.92       27.32      9.91 o
   1   8  13       26.95       24.50     10.15 o
   2   8  13        1.66        6.88      9.51 o
   3   8  13       27.79       34.37     10.51 o
   4   8  13      259.12      258.56     26.68 o
   5   8  13        2.07        1.53     11.97 o
 -14   0  14       21.82       12.22     10.00 o
 -12   0  14        0.83        7.63      8.33 o
 -10   0  14      137.37      176.62     22.23 o
  -8   0  14     2015.54     1985.32     27.88 o
  -6   0  14      177.50      157.05      9.19 o
  -4   0  14      259.69      287.00     11.94 o
  -2   0  14     2225.74     2212.67     28.17 o
   0   0  14     2558.09     2746.75     39.42 o
   2   0  14        3.86        5.76      4.22 o
   4   0  14      241.56      244.99     12.01 o
   6   0  14      537.59      573.35     20.35 o
   8   0  14       19.89       15.46      9.47 o
  10   0  14       29.16       33.76     12.48 o
  12   0  14       45.94       43.09     34.21 o
  14   0  14       23.39      -14.83     24.04 o
 -15   1  14        0.97       15.48      8.32 o
 -14   1  14       57.24       64.54      9.25 o
 -13   1  14        2.61       -4.37      6.97 o
 -12   1  14      114.03      106.79      9.21 o
 -11   1  14       40.22       36.64      6.47 o
 -10   1  14       16.08       17.97      5.98 o
  -9   1  14       30.26       52.65      5.93 o
  -8   1  14      462.22      449.51     10.75 o
  -7   1  14       59.78       43.21      4.60 o
  -6   1  14      521.35      510.98     10.13 o
  -5   1  14       77.45       75.63      4.56 o
  -4   1  14       17.08       11.09      3.51 o
  -3   1  14      217.78      221.34      7.35 o
  -2   1  14      683.21      772.08     11.24 o
  -1   1  14        0.05       22.40      3.59 o
   0   1  14       11.63        4.59      3.02 o
   1   1  14      138.67      140.97      5.84 o
   2   1  14      212.13      241.56      7.92 o
   3   1  14      210.83      192.59      7.05 o
   4   1  14       22.34       22.35      4.50 o
   5   1  14        4.03       -4.06      4.06 o
   6   1  14      142.75      146.59      8.25 o
   7   1  14       20.19       31.72      6.65 o
   8   1  14       11.00        1.74      5.91 o
   9   1  14       97.35      100.43     10.05 o
  10   1  14        2.05       -5.33      6.47 o
  11   1  14       92.76       88.87     16.94 o
  12   1  14       18.43        6.11     14.68 o
  13   1  14        0.34      -11.43     28.13 o
  14   1  14        4.08      -11.93     14.01 o
 -15   2  14       51.31       78.31     12.66 o
 -14   2  14        0.62        6.59      8.56 o
 -13   2  14        5.73        9.58      7.17 o
 -12   2  14        7.42       -0.66      5.65 o
 -11   2  14        6.47        0.97      5.23 o
 -10   2  14       94.83       81.53      7.33 o
  -9   2  14       29.71       28.90      4.95 o
  -8   2  14       42.43       24.50      4.34 o
  -7   2  14       29.84       35.19      4.35 o
  -6   2  14      213.06      198.67      7.89 o
  -5   2  14       21.07       14.78      3.98 o
  -4   2  14       74.94       59.31      4.67 o
  -3   2  14      113.59      110.83      5.81 o
  -2   2  14      103.88      103.95      5.83 o
  -1   2  14      863.32      906.10     12.42 o
   0   2  14        7.75       -2.12      3.32 o
   1   2  14      321.42      310.02      7.55 o
   2   2  14        2.42        5.35      3.31 o
   3   2  14      467.42      464.86      9.82 o
   4   2  14      167.94      199.06      8.56 o
   5   2  14      720.55      844.87     15.32 o
   6   2  14        0.02       -5.25      5.25 o
   7   2  14       75.26       63.48      7.40 o
   8   2  14        0.20       -5.62      5.62 o
   9   2  14       81.79      113.61      9.77 o
  10   2  14       56.36       37.32      8.71 o
  11   2  14        8.78       -8.30      8.30 o
  12   2  14        3.17       -7.49     13.94 o
  13   2  14       52.31       50.38     16.24 o
  14   2  14        7.21       14.08     18.40 o
 -14   3  14        1.67        5.14      9.27 o
 -13   3  14        0.22       -4.55      7.49 o
 -12   3  14       24.83       26.27      8.04 o
 -11   3  14        3.38       -1.89      6.10 o
 -10   3  14        1.70       -5.99      5.99 o
  -9   3  14        8.33        4.87      4.54 o
  -8   3  14      151.54      136.50      9.47 o
  -7   3  14       35.90       17.15      4.50 o
  -6   3  14       85.71       88.69      5.63 o
  -5   3  14       33.25       15.39      4.24 o
  -4   3  14      162.06      185.61      7.55 o
  -3   3  14       54.35       52.83      4.78 o
  -2   3  14       66.85       58.18      5.04 o
  -1   3  14      635.22      632.57     10.89 o
   0   3  14      224.34      222.69      6.09 o
   1   3  14        3.53        0.87      3.28 o
   2   3  14      957.88     1018.49     13.39 o
   3   3  14        0.16        7.28      4.09 o
   4   3  14        5.70        2.69      4.34 o
   5   3  14       59.18       68.16      6.34 o
   6   3  14        5.54       -5.18      5.36 o
   7   3  14        0.07       -5.71      5.71 o
   8   3  14       73.72       75.64      8.45 o
   9   3  14       11.31        4.71      7.51 o
  10   3  14        0.07       -6.28      7.85 o
  11   3  14       58.95       55.34     15.67 o
  12   3  14        8.36        7.68     10.86 o
  13   3  14       14.57       19.32     12.56 o
 -14   4  14       88.28       70.92     18.00 o
 -13   4  14        0.47        8.29      8.53 o
 -12   4  14        0.01       -4.47      7.40 o
 -11   4  14        4.67       -2.84      7.47 o
 -10   4  14       35.56       28.19      8.06 o
  -9   4  14       48.47       47.81      7.24 o
  -8   4  14       58.79       56.53      7.44 o
  -7   4  14        0.42       -5.00      5.00 o
  -6   4  14        0.19        5.08      5.12 o
  -5   4  14      333.78      327.36      8.74 o
  -4   4  14      201.40      207.40      9.31 o
  -3   4  14       44.37       27.61      4.50 o
  -2   4  14      139.96      124.53      6.53 o
  -1   4  14       29.03       21.16      3.03 o
   0   4  14      391.35      374.68      8.76 o
   1   4  14      292.00      260.77      9.66 o
   2   4  14      142.37      123.44      6.32 o
   3   4  14      382.91      431.17     10.25 o
   4   4  14       79.11       90.91      6.26 o
   5   4  14       12.29       19.07      6.04 o
   6   4  14       39.94       22.92      6.24 o
   7   4  14       71.25       79.55      9.71 o
   8   4  14        3.38       -6.61      6.82 o
   9   4  14        2.74       -8.00      8.00 o
  10   4  14       29.48       40.27     13.94 o
  11   4  14       24.57        3.79     11.05 o
  12   4  14        1.74      -19.85     19.85 o
 -12   5  14        2.46        1.36      7.94 o
 -11   5  14        2.77        3.00      7.83 o
 -10   5  14        0.82       -1.59      7.04 o
  -9   5  14       13.85       13.33      6.77 o
  -8   5  14        7.41        3.59      6.12 o
  -7   5  14       44.33       43.06      8.08 o
  -6   5  14       32.06       24.58      7.04 o
  -5   5  14      181.88      180.56     12.50 o
  -4   5  14       89.88       86.27      8.75 o
  -3   5  14       55.71       64.59      6.56 o
  -2   5  14      286.86      293.55     13.37 o
  -1   5  14       36.80       41.66      5.70 o
   0   5  14       67.54       68.43      6.89 o
   1   5  14       44.28       47.01      6.51 o
   2   5  14       39.68       51.46      7.60 o
   3   5  14        5.12        2.67      6.28 o
   4   5  14       90.54      119.53     10.00 o
   5   5  14      124.54      115.25     10.07 o
   6   5  14        4.13        7.22      7.14 o
   7   5  14       33.01       23.35      8.19 o
   8   5  14       24.42       23.51     10.66 o
   9   5  14       15.19      -10.95     17.16 o
  10   5  14        1.93       -9.58     12.30 o
  11   5  14       26.30        1.92     18.90 o
 -11   6  14        1.13       -8.39      8.39 o
 -10   6  14       61.43       76.97     11.33 o
  -9   6  14       13.92       10.48      7.32 o
  -8   6  14        9.36       11.09      6.99 o
  -7   6  14        6.54       10.06      6.56 o
  -6   6  14      172.36      184.61     10.85 o
  -5   6  14       84.78       89.05     10.37 o
  -4   6  14      122.37      158.03     12.20 o
  -3   6  14       41.15       61.34      7.69 o
  -2   6  14       79.07       87.39      8.33 o
  -1   6  14       17.77       11.15      5.96 o
   0   6  14       61.73       58.89      7.42 o
   1   6  14        6.89        0.95      5.81 o
   2   6  14       61.29       58.95      7.94 o
   3   6  14       27.97       28.18      7.98 o
   4   6  14       82.54      102.60     10.38 o
   5   6  14       13.33        8.95     12.20 o
   6   6  14        0.02      -10.15     10.15 o
   7   6  14       10.78       -8.85      8.85 o
   8   6  14      105.55       97.15     19.54 o
   9   6  14        7.99      -15.43     15.43 o
  10   6  14        4.53       -2.05     20.97 o
  -9   7  14        9.20       27.29     12.77 o
  -8   7  14        0.10       -6.62      7.92 o
  -7   7  14       10.71        3.04      8.20 o
  -6   7  14       18.25       13.03      9.47 o
  -5   7  14       10.60       12.70      9.08 o
  -4   7  14      168.52      174.06     16.35 o
  -3   7  14       22.45       21.19      9.87 o
  -2   7  14       96.39       92.68      8.47 o
  -1   7  14        0.24       -0.89      5.27 o
   0   7  14        0.05       -1.50      7.99 o
   1   7  14        6.71       -1.84      8.80 o
   2   7  14       43.69       39.59     10.82 o
   3   7  14        7.44        4.97      9.12 o
   4   7  14        4.60        8.32     10.10 o
   5   7  14       34.64       19.54     10.89 o
   6   7  14       51.08       40.41     11.96 o
   7   7  14       12.09       10.72     18.09 o
   8   7  14       27.22       33.25     22.51 o
  -6   8  14        0.14       11.25     20.97 o
  -5   8  14       57.38       64.18     12.14 o
  -4   8  14        0.48       -6.26      9.09 o
  -3   8  14       24.22       18.65      9.67 o
  -2   8  14       49.45       47.14     11.38 o
  -1   8  14       45.81       46.07     10.98 o
   0   8  14       15.09       21.06     10.04 o
   1   8  14        1.76       -5.26      9.31 o
   2   8  14        2.71       -9.20      9.20 o
   3   8  14       77.73       78.95     12.56 o
   4   8  14        0.23        9.76     10.52 o
 -15   0  15       11.40       42.71     15.01 o
 -13   0  15        3.86        1.90      8.72 o
 -11   0  15      160.93      169.91     23.64 o
  -9   0  15     1479.50     1584.15     28.80 o
  -7   0  15      113.17      102.50     13.04 o
  -5   0  15       60.16       53.30      7.01 o
  -3   0  15       52.63       45.23      5.53 o
  -1   0  15      101.13      116.30      8.00 o
   1   0  15      651.25      642.34     16.76 o
   3   0  15      176.45      192.25     14.23 o
   5   0  15      228.10      251.13     15.60 o
   7   0  15      140.98      134.03     12.88 o
   9   0  15       77.16       72.01     12.22 o
  11   0  15      129.22      146.18     17.67 o
  13   0  15       17.85       30.69     20.97 o
 -15   1  15        0.00        1.20      9.59 o
 -14   1  15       59.64       69.15      9.97 o
 -13   1  15        4.04       -2.05      7.53 o
 -12   1  15       54.26       52.65      7.94 o
 -11   1  15        2.86        3.57      5.76 o
 -10   1  15       17.73        5.34      5.61 o
  -9   1  15      369.88      456.84     13.64 o
  -8   1  15      343.69      428.20     11.09 o
  -7   1  15      973.62      987.90     14.24 o
  -6   1  15       43.27       40.40      4.22 o
  -5   1  15      166.52      176.28      8.34 o
  -4   1  15        3.25       -4.10      4.10 o
  -3   1  15      368.45      371.82      9.84 o
  -2   1  15      166.41      167.42      6.57 o
  -1   1  15      107.33      110.04      5.71 o
   0   1  15      592.67      662.94     11.90 o
   1   1  15        4.43        4.46      3.67 o
   2   1  15      273.22      299.29      8.83 o
   3   1  15       14.10       21.81      4.37 o
   4   1  15        7.33       -1.41      4.18 o
   5   1  15       47.39       47.97      6.01 o
   6   1  15       59.84       74.48      7.21 o
   7   1  15      202.11      192.29     11.56 o
   8   1  15        3.14       -4.17      6.31 o
   9   1  15       15.45       10.15     10.27 o
  10   1  15       23.14       34.05      8.39 o
  11   1  15        4.24        3.98     10.70 o
  12   1  15        2.61       -8.87      8.87 o
  13   1  15       22.31       20.19     14.55 o
 -15   2  15        4.93       25.57     27.11 o
 -14   2  15        0.66        7.27     11.91 o
 -13   2  15        4.29        7.28      7.44 o
 -12   2  15        6.58        4.74      6.36 o
 -11   2  15       12.97       -5.83      5.83 o
 -10   2  15        4.87       -4.89      4.89 o
  -9   2  15        5.00       -0.40      5.13 o
  -8   2  15      251.56      235.62     10.49 o
  -7   2  15        5.42       -0.89      3.15 o
  -6   2  15        5.41       -3.97      3.97 o
  -5   2  15       61.05       37.74      5.30 o
  -4   2  15      203.08      202.69      7.90 o
  -3   2  15      291.10      309.64      9.16 o
  -2   2  15      471.16      503.15     10.36 o
  -1   2  15       70.68       73.48      5.27 o
   0   2  15      456.44      535.13     10.76 o
   1   2  15      300.32      376.28      8.61 o
   2   2  15      552.08      626.66     11.01 o
   3   2  15      724.59      694.95     12.71 o
   4   2  15     1004.10     1006.79     16.49 o
   5   2  15        8.61       13.62      5.12 o
   6   2  15       17.39       22.19      6.33 o
   7   2  15        1.10       -5.60      5.60 o
   8   2  15        0.11       -2.85      6.21 o
   9   2  15       15.22       16.78      7.29 o
  10   2  15       10.47        2.77      7.72 o
  11   2  15        0.05       -8.16      8.16 o
  12   2  15       77.29       91.12     17.33 o
  13   2  15        8.34        6.64     12.38 o
 -14   3  15       18.89       13.64     10.78 o
 -13   3  15        7.00       14.68      9.43 o
 -12   3  15        0.23       -7.15      7.62 o
 -11   3  15       12.16       -5.21      7.19 o
 -10   3  15        2.85       -5.50      5.50 o
  -9   3  15       66.75       82.64      7.18 o
  -8   3  15        4.04       -2.55      5.23 o
  -7   3  15        2.00       -4.68      4.68 o
  -6   3  15      111.31      103.19      6.13 o
  -5   3  15       57.62       63.27      5.55 o
  -4   3  15      216.31      224.67      7.83 o
  -3   3  15      314.28      328.27      9.33 o
  -2   3  15      366.60      375.25      9.76 o
  -1   3  15      298.87      312.48      8.84 o
   0   3  15      418.56      445.26     10.15 o
   1   3  15      129.67      129.77      6.16 o
   2   3  15      196.77      179.22      7.24 o
   3   3  15      620.24      594.14     11.49 o
   4   3  15       68.77       37.27      5.63 o
   5   3  15       44.93       41.92      6.64 o
   6   3  15       18.92       12.42      6.46 o
   7   3  15       73.35       68.45      8.20 o
   8   3  15       12.14        1.51      7.77 o
   9   3  15        2.10       -4.75      7.43 o
  10   3  15       43.77       49.65     10.05 o
  11   3  15       25.74       17.84     11.75 o
  12   3  15       13.88        6.67     12.77 o
  13   3  15        1.35      -12.41     16.59 o
 -13   4  15        0.10       -8.23      8.23 o
 -12   4  15        1.07        3.13      7.82 o
 -11   4  15       42.19       46.23      9.34 o
 -10   4  15       57.79       47.59      9.35 o
  -9   4  15       14.55       16.80      6.45 o
  -8   4  15       20.88       10.86      7.32 o
  -7   4  15       23.46       16.95      6.64 o
  -6   4  15      366.87      362.97     11.89 o
  -5   4  15      144.89      135.27      8.33 o
  -4   4  15        1.88        2.32      4.44 o
  -3   4  15       11.33        7.17      4.69 o
  -2   4  15        0.47       -4.01      4.01 o
  -1   4  15      449.16      463.50     10.43 o
   0   4  15        0.03       -3.16      3.16 o
   1   4  15        0.00       -4.02      4.02 o
   2   4  15      103.39      120.78      7.29 o
   3   4  15      148.36      156.21      8.20 o
   4   4  15       11.43        1.49      5.48 o
   5   4  15       29.36       27.09      6.30 o
   6   4  15        0.31       -5.57      5.57 o
   7   4  15        3.26       -6.35      6.35 o
   8   4  15        1.70       -6.99      7.00 o
   9   4  15       19.13       -0.47     10.24 o
  10   4  15       76.72       69.37     13.62 o
  11   4  15        2.08       -5.35     11.86 o
  12   4  15       13.21       -7.67     23.02 o
 -12   5  15       40.14       49.62     10.06 o
 -11   5  15        6.41       10.25      8.32 o
 -10   5  15        8.86       18.55      8.16 o
  -9   5  15        2.59       -0.55      6.23 o
  -8   5  15       25.17       28.36      7.27 o
  -7   5  15        0.04        0.22      6.81 o
  -6   5  15        0.19        3.08      6.68 o
  -5   5  15       85.26       75.05      9.61 o
  -4   5  15      192.12      178.67     11.30 o
  -3   5  15      230.14      240.80     12.56 o
  -2   5  15      256.04      265.53     14.23 o
  -1   5  15       10.32       -0.15      5.46 o
   0   5  15        7.91        1.82      5.93 o
   1   5  15       11.43       -5.55      5.55 o
   2   5  15        0.74       -3.39      6.15 o
   3   5  15       96.48       69.19      8.65 o
   4   5  15        1.49       -1.38      6.56 o
   5   5  15        1.03       -6.62      6.62 o
   6   5  15        2.39       -7.12      7.12 o
   7   5  15        5.24       -3.48      7.95 o
   8   5  15       16.14       -6.28     11.11 o
   9   5  15       11.28        9.84     13.08 o
  10   5  15        8.50        6.78     14.78 o
  11   5  15       10.06       -9.72     25.06 o
 -10   6  15        4.59       -1.07      8.82 o
  -9   6  15       13.55        8.78      7.59 o
  -8   6  15        2.26       -1.91      6.99 o
  -7   6  15       36.10       49.17      8.60 o
  -6   6  15       51.94       54.23      8.63 o
  -5   6  15       84.22       89.60      9.39 o
  -4   6  15        7.80       12.24      6.72 o
  -3   6  15      128.82      131.39     12.84 o
  -2   6  15        3.92       -4.40      5.83 o
  -1   6  15      135.26      135.84      9.42 o
   0   6  15        6.12        4.65      6.23 o
   1   6  15       35.73       31.78      7.05 o
   2   6  15       54.50       47.73      8.96 o
   3   6  15       51.10       27.12      8.34 o
   4   6  15       21.09       18.51      8.22 o
   5   6  15       49.10       49.63      9.86 o
   6   6  15        1.46      -11.82     11.82 o
   7   6  15      120.94      111.41     26.54 o
   8   6  15        3.97       -9.13     18.75 o
   9   6  15        3.95      -12.40     13.05 o
  -8   7  15        0.18       -4.33      9.39 o
  -7   7  15        0.91       -7.91      8.85 o
  -6   7  15       10.22       10.04      9.36 o
  -5   7  15       27.34       20.51     10.28 o
  -4   7  15        1.93       -5.62      9.48 o
  -3   7  15       15.19       12.90     10.15 o
  -2   7  15        5.71        2.98      5.80 o
  -1   7  15        0.17        4.24      5.77 o
   0   7  15       16.69       14.76      6.69 o
   1   7  15       44.90       42.73      8.12 o
   2   7  15       10.77        9.25      9.70 o
   3   7  15       53.81       48.84     11.56 o
   4   7  15        2.97       -5.38      9.86 o
   5   7  15      125.85      117.95     19.56 o
   6   7  15        1.29      -12.06     13.23 o
   7   7  15       10.73       19.44     20.46 o
  -4   8  15        1.15        3.76     10.59 o
  -3   8  15       26.19       33.67     12.38 o
  -2   8  15       20.54       25.37     10.65 o
  -1   8  15       24.55       32.05     10.63 o
   0   8  15       32.53       35.41     11.36 o
   1   8  15        2.11       -1.60      9.85 o
   2   8  15        5.52        6.82     10.63 o
   3   8  15       10.18       12.79     19.95 o
 -14   0  16        0.01        3.28     13.21 o
 -12   0  16       33.54       28.67     10.61 o
 -10   0  16      176.54      137.04     18.62 o
  -8   0  16      645.22      748.77     22.86 o
  -6   0  16      625.18      629.15     18.12 o
  -4   0  16        1.00       -3.29      3.29 o
  -2   0  16     1374.06     1487.13     23.63 o
   0   0  16       16.15       13.99      5.65 o
   2   0  16      334.03      325.05     13.73 o
   4   0  16      219.84      292.23     13.55 o
   6   0  16       65.29       83.76     11.48 o
   8   0  16       94.46       48.94     11.43 o
  10   0  16      273.58      339.69     24.28 o
  12   0  16        3.25       15.61     13.92 o
 -14   1  16        1.12        1.27      8.28 o
 -13   1  16        1.22       -6.77      6.77 o
 -12   1  16        4.85       -6.42      6.42 o
 -11   1  16       69.71       89.10      8.84 o
 -10   1  16        0.29        0.86      5.50 o
  -9   1  16       26.26       42.66      7.32 o
  -8   1  16      316.76      412.69     13.52 o
  -7   1  16       54.72       68.02      7.35 o
  -6   1  16      122.76      123.36      6.20 o
  -5   1  16      300.06      317.40     11.29 o
  -4   1  16       64.78       64.40      6.45 o
  -3   1  16        1.15        0.75      4.01 o
  -2   1  16       44.27       51.58      5.52 o
  -1   1  16      732.38      795.87     14.02 o
   0   1  16       75.42       84.33      6.28 o
   1   1  16       34.03       41.72      5.13 o
   2   1  16      104.79      111.11      6.28 o
   3   1  16       38.41       35.55      5.16 o
   4   1  16        1.70       -2.26      4.46 o
   5   1  16      165.45      146.84     10.30 o
   6   1  16       75.91       69.39      7.44 o
   7   1  16        5.77       -1.09      5.65 o
   8   1  16       46.16       25.95      7.38 o
   9   1  16       24.17       18.51      7.79 o
  10   1  16        1.89       -6.90      7.92 o
  11   1  16        0.00       16.67      9.39 o
  12   1  16       35.52       29.68     13.19 o
  13   1  16       22.88       28.34     15.45 o
 -14   2  16        4.32       10.72      9.92 o
 -13   2  16       48.36       36.82     10.72 o
 -12   2  16       10.35        6.05      6.96 o
 -11   2  16       59.17       49.99      8.12 o
 -10   2  16        0.00       -5.37      5.37 o
  -9   2  16       12.24        0.96      5.31 o
  -8   2  16       71.64       77.98      7.38 o
  -7   2  16      516.94      574.07     14.52 o
  -6   2  16       10.06        0.64      4.95 o
  -5   2  16      201.79      176.23      9.03 o
  -4   2  16      369.58      380.57     10.68 o
  -3   2  16      684.67      716.84     13.20 o
  -2   2  16       87.33       88.57      6.08 o
  -1   2  16       61.96       43.17      5.10 o
   0   2  16       14.39       12.59      4.84 o
   1   2  16     2084.97     2201.55     22.98 o
   2   2  16        2.35       12.67      4.36 o
   3   2  16      917.71     1131.52     17.09 o
   4   2  16        2.43       17.51      5.16 o
   5   2  16        0.45       -4.75      4.75 o
   6   2  16       73.52       68.29      7.49 o
   7   2  16      113.88      135.17      9.86 o
   8   2  16       10.60        7.75      7.16 o
   9   2  16        4.15       -4.37      7.33 o
  10   2  16        0.64       -7.48      7.48 o
  11   2  16      152.60      223.72     19.50 o
  12   2  16        9.24       -0.89     10.07 o
  13   2  16        9.68        1.55     28.13 o
 -14   3  16       25.22       36.31     28.64 o
 -13   3  16        1.07       -9.18      9.18 o
 -12   3  16        0.13       -3.53      7.97 o
 -11   3  16        0.03       -7.24      7.24 o
 -10   3  16       25.00       28.59      7.79 o
  -9   3  16        8.27        0.97      5.93 o
  -8   3  16       18.04       15.86      5.60 o
  -7   3  16       63.95       34.02      6.27 o
  -6   3  16       12.70       16.65      5.70 o
  -5   3  16       50.35       36.96      5.82 o
  -4   3  16      342.65      356.90     10.21 o
  -3   3  16       94.58       91.36      6.38 o
  -2   3  16      204.08      203.30      8.10 o
  -1   3  16       49.86       34.83      5.26 o
   0   3  16      154.06      174.46      7.76 o
   1   3  16       68.72       43.23      4.31 o
   2   3  16      258.43      319.21     11.89 o
   3   3  16      343.52      412.50     11.46 o
   4   3  16        0.09       -5.12      5.12 o
   5   3  16       54.36       37.67      6.74 o
   6   3  16        3.54       -3.78      5.88 o
   7   3  16        4.04        4.55      6.54 o
   8   3  16       61.07       54.61      8.42 o
   9   3  16        5.60       -4.24      8.14 o
  10   3  16       12.95        6.27      8.97 o
  11   3  16       31.03       23.72     10.05 o
  12   3  16        1.36       -1.22     11.16 o
 -13   4  16       18.82       23.34     16.98 o
 -12   4  16       11.75        6.65      8.42 o
 -11   4  16       19.23       10.30      8.62 o
 -10   4  16       18.35       18.37      8.59 o
  -9   4  16        6.28        1.25      6.61 o
  -8   4  16        3.71       -6.62      6.62 o
  -7   4  16        0.34       -6.16      6.16 o
  -6   4  16       51.40       34.45      7.37 o
  -5   4  16       21.89       15.11      5.40 o
  -4   4  16       45.50       35.62      5.93 o
  -3   4  16        4.62       -2.87      4.98 o
  -2   4  16      624.42      692.72     14.13 o
  -1   4  16       68.60       59.43      6.48 o
   0   4  16        0.50       -4.62      4.62 o
   1   4  16       19.59       13.40      5.65 o
   2   4  16       77.49       79.35      7.22 o
   3   4  16       36.82       39.32      6.69 o
   4   4  16       46.54       27.49      6.41 o
   5   4  16       30.99       10.03      6.12 o
   6   4  16       39.72       41.40      7.66 o
   7   4  16       10.44       -2.64      8.58 o
   8   4  16       65.67       64.70     12.27 o
   9   4  16       16.82       10.05     10.28 o
  10   4  16        0.89      -12.83     12.83 o
  11   4  16        0.50      -12.16     12.16 o
 -11   5  16       52.16       60.98     10.45 o
 -10   5  16        2.39       -6.34      7.60 o
  -9   5  16        5.38       -1.07      6.53 o
  -8   5  16        0.00       -5.94      5.94 o
  -7   5  16        4.94        1.59      7.12 o
  -6   5  16        5.63        0.01      6.71 o
  -5   5  16      167.00      169.90     11.61 o
  -4   5  16       44.18       34.94      9.24 o
  -3   5  16       37.40       28.57      7.39 o
  -2   5  16       44.01       36.73      7.19 o
  -1   5  16        1.19       -4.45      5.97 o
   0   5  16        0.29       -5.91      5.91 o
   1   5  16       39.70       21.38      7.06 o
   2   5  16       18.62        5.72      7.02 o
   3   5  16       47.79       54.79      8.63 o
   4   5  16        0.05       -6.63      6.63 o
   5   5  16       42.81       40.72     10.18 o
   6   5  16       20.14        7.41     10.10 o
   7   5  16        1.80       -6.46      8.28 o
   8   5  16        0.51       -7.19      9.61 o
   9   5  16       39.95       18.22     16.76 o
  10   5  16        0.31       -8.42     15.10 o
 -10   6  16        0.13        0.49     11.16 o
  -9   6  16        0.02       -1.00      7.77 o
  -8   6  16       11.99        5.39      7.50 o
  -7   6  16       10.28        9.42      7.46 o
  -6   6  16        7.39       11.57      8.02 o
  -5   6  16        1.13        6.62      7.24 o
  -4   6  16       37.21       33.30      7.91 o
  -3   6  16        2.97        1.50      6.60 o
  -2   6  16       53.28       59.43      7.99 o
  -1   6  16       17.13       15.47      6.68 o
   0   6  16        8.56       -0.19      6.05 o
   1   6  16        0.11       -1.18      6.86 o
   2   6  16        8.06       -6.97      6.97 o
   3   6  16        0.22       -4.41      7.70 o
   4   6  16       84.47       82.93     11.06 o
   5   6  16        2.50       -7.90      7.90 o
   6   6  16       29.24       14.09     12.30 o
   7   6  16        4.29       -3.27     12.10 o
   8   6  16        1.31       -7.07     13.20 o
  -7   7  16        0.44       -9.46      9.46 o
  -6   7  16       19.51        8.44      9.40 o
  -5   7  16        0.15       -0.91     10.03 o
  -4   7  16       43.82       34.10     12.14 o
  -3   7  16       19.92        5.40     10.54 o
  -2   7  16        7.10        2.50      6.28 o
  -1   7  16       13.18       11.26      6.83 o
   0   7  16       78.96       84.25      9.49 o
   1   7  16        1.30       -6.68      6.68 o
   2   7  16        1.58       -9.05      9.05 o
   3   7  16        0.22       -8.00      9.95 o
   4   7  16       48.78       38.28     12.09 o
   5   7  16        0.01      -12.03     12.03 o
   6   7  16        3.05       -6.14     21.48 o
  -2   8  16        1.60        4.09     20.46 o
  -1   8  16        7.69      -17.39     17.39 o
   0   8  16        9.86       -2.56     20.97 o
   1   8  16       19.04       -1.53     20.46 o
 -13   0  17       11.74        1.27     10.03 o
 -11   0  17       33.57       18.52     10.16 o
  -9   0  17       12.21        8.33      8.17 o
  -7   0  17      622.12      679.52     22.74 o
  -5   0  17      109.33       96.57     11.54 o
  -3   0  17      861.41      941.73     18.86 o
  -1   0  17      294.30      313.51     12.96 o
   1   0  17      644.57      774.47     19.94 o
   3   0  17      108.31       98.26     10.96 o
   5   0  17      195.63      174.57     13.31 o
   7   0  17        0.17       -0.54      8.06 o
   9   0  17        4.41       10.38     10.93 o
  11   0  17        5.72        3.04     13.24 o
 -14   1  17        0.31       -4.17      7.60 o
 -13   1  17        3.98       -7.50      7.50 o
 -12   1  17        0.74       -7.87      7.87 o
 -11   1  17        8.28        4.87      6.38 o
 -10   1  17       96.52      100.08      8.46 o
  -9   1  17       29.59       32.76      6.63 o
  -8   1  17        1.49        9.92      5.45 o
  -7   1  17      235.91      257.40     16.15 o
  -6   1  17      287.54      287.65     15.29 o
  -5   1  17        2.01       -5.10      5.10 o
  -4   1  17        3.67        0.88      5.29 o
  -3   1  17        8.15        4.47      4.51 o
  -2   1  17      150.00      141.38      8.03 o
  -1   1  17      148.31      173.59      8.48 o
   0   1  17      480.78      523.64     12.95 o
   1   1  17       94.77       90.28      6.53 o
   2   1  17      324.36      340.65     10.93 o
   3   1  17      522.65      571.18     12.80 o
   4   1  17       15.65       32.55      5.52 o
   5   1  17       21.72       -2.31      5.58 o
   6   1  17        9.68        2.20      6.02 o
   7   1  17       20.32       -1.73      6.62 o
   8   1  17       52.17       49.27      9.96 o
   9   1  17        1.77       -4.62      7.98 o
  10   1  17        1.88       -1.58      9.60 o
  11   1  17        0.82        6.79      9.49 o
  12   1  17       24.93       21.41     14.99 o
 -14   2  17        1.76      -14.15     14.15 o
 -13   2  17        0.16       -9.32      9.32 o
 -12   2  17        0.29       -7.42      7.42 o
 -11   2  17        3.16       -4.25      6.24 o
 -10   2  17        1.09       -5.59      5.59 o
  -9   2  17       25.25       26.55      6.52 o
  -8   2  17      250.28      265.28     18.62 o
  -7   2  17       63.08       87.81      9.89 o
  -6   2  17       62.38       55.60      7.73 o
  -5   2  17       36.18       33.32      6.11 o
  -4   2  17      234.50      260.42     15.23 o
  -3   2  17       51.53       71.85      6.19 o
  -2   2  17        3.71       -3.77      4.42 o
  -1   2  17      113.64      108.24      7.07 o
   0   2  17       95.00      100.10      7.42 o
   1   2  17       57.28       65.34      6.90 o
   2   2  17        0.02        3.18      3.94 o
   3   2  17        0.99       10.24      5.57 o
   4   2  17        0.47       -5.48      5.48 o
   5   2  17        7.55        2.98      6.13 o
   6   2  17       53.88       62.40      8.07 o
   7   2  17      111.67      104.14      9.57 o
   8   2  17        0.91        0.97      7.53 o
   9   2  17        1.82       -7.44      7.44 o
  10   2  17      222.42      260.90     23.85 o
  11   2  17       24.82       50.84     11.54 o
  12   2  17        2.12       -3.03     11.04 o
 -13   3  17        9.88        7.63     10.69 o
 -12   3  17        0.07       -7.64      7.64 o
 -11   3  17       18.96       23.03      9.38 o
 -10   3  17       20.14       16.44      8.21 o
  -9   3  17      193.12      187.57     12.01 o
  -8   3  17       95.98       89.21      7.97 o
  -7   3  17        1.48        9.64      5.61 o
  -6   3  17      275.06      307.80     15.34 o
  -5   3  17      411.16      459.13     14.88 o
  -4   3  17      173.07      155.64      8.29 o
  -3   3  17      365.08      383.56     10.62 o
  -2   3  17       32.37       31.14      5.03 o
  -1   3  17      494.89      536.80     11.50 o
   0   3  17       27.27       38.34      5.35 o
   1   3  17        4.45       -4.19      4.19 o
   2   3  17       59.34       40.88      5.92 o
   3   3  17       23.77        9.64      5.68 o
   4   3  17       13.13        6.65      6.03 o
   5   3  17        3.15       -5.71      5.71 o
   6   3  17        2.24       -6.22      6.22 o
   7   3  17      109.36      121.18      9.89 o
   8   3  17        1.19       -6.87      6.87 o
   9   3  17       20.61       11.82      7.96 o
  10   3  17       18.53       12.78     11.69 o
  11   3  17        1.36       -5.82     13.49 o
 -12   4  17        0.61       -7.64      7.64 o
 -11   4  17        1.32       -1.74      7.94 o
 -10   4  17        6.35        1.40      8.29 o
  -9   4  17       10.66        3.65      8.01 o
  -8   4  17       44.01       28.74      8.79 o
  -7   4  17       57.66       67.12     11.63 o
  -6   4  17        0.63       -6.27      6.27 o
  -5   4  17       31.23       32.27      7.56 o
  -4   4  17        7.78        3.67      5.95 o
  -3   4  17      286.25      296.85     14.92 o
  -2   4  17       11.24       18.48      5.04 o
  -1   4  17        0.06       -4.53      4.53 o
   0   4  17        2.31       -4.94      4.94 o
   1   4  17      348.72      383.63     12.34 o
   2   4  17       29.83       14.80      5.91 o
   3   4  17        1.92       -5.23      5.23 o
   4   4  17        0.22       -5.36      5.36 o
   5   4  17       56.52       58.73      7.78 o
   6   4  17        3.99       -1.26      7.96 o
   7   4  17       31.39       11.89      9.69 o
   8   4  17       18.89       11.80      9.29 o
   9   4  17        0.06       -9.10      9.10 o
  10   4  17        6.50        1.30     10.80 o
  11   4  17        1.31      -20.97     21.48 o
 -11   5  17       13.53       29.48     11.67 o
 -10   5  17        7.60        6.12      8.58 o
  -9   5  17        7.81       -6.71      7.64 o
  -8   5  17        2.38        3.54      6.94 o
  -7   5  17       14.13        7.69      7.72 o
  -6   5  17       21.26       22.39      7.91 o
  -5   5  17        1.74        1.98      6.95 o
  -4   5  17       16.01        4.38      7.05 o
  -3   5  17        0.17       -2.56      6.74 o
  -2   5  17       12.21       17.60      6.87 o
  -1   5  17        5.71       -0.25      6.04 o
   0   5  17      106.55      107.42      9.61 o
   1   5  17        2.92        1.55      6.64 o
   2   5  17        1.93       -6.50      6.50 o
   3   5  17        0.48       -6.41      6.41 o
   4   5  17        1.74       -6.77      6.77 o
   5   5  17       19.27        2.56      8.19 o
   6   5  17       15.74       -4.11     10.41 o
   7   5  17       16.27        4.54      9.73 o
   8   5  17       44.46       49.67     12.56 o
   9   5  17       10.74       20.08     18.48 o
  -9   6  17        1.00       -8.43      8.43 o
  -8   6  17       14.34        6.29      8.14 o
  -7   6  17        0.48        0.87      7.20 o
  -6   6  17        2.13       -1.26      7.89 o
  -5   6  17       46.07       45.39      9.24 o
  -4   6  17        0.69       -6.97      6.97 o
  -3   6  17       44.44       42.54      8.48 o
  -2   6  17       17.84       12.29      6.81 o
  -1   6  17        2.86        2.70      7.08 o
   0   6  17        7.17       -0.15      7.29 o
   1   6  17       33.34       39.67      9.07 o
   2   6  17       51.94       40.87      9.30 o
   3   6  17       10.96       -1.98      8.04 o
   4   6  17        0.15       -7.55      8.34 o
   5   6  17        0.25       -6.17      8.90 o
   6   6  17        4.39       -9.05      9.05 o
   7   6  17        1.22      -12.69     12.69 o
  -6   7  17        0.60       -5.95      9.17 o
  -5   7  17       15.56        8.92     11.43 o
  -4   7  17       22.10       14.54     11.59 o
  -3   7  17        0.05        2.73      9.28 o
  -2   7  17        4.03        6.66      6.77 o
  -1   7  17       80.90       89.98     10.05 o
   0   7  17        1.36       -1.39      6.97 o
   1   7  17        0.02       -8.54      8.54 o
   2   7  17        0.50       -7.46      7.46 o
   3   7  17       57.30       61.93     13.59 o
   4   7  17        0.13      -10.98     10.98 o
   5   7  17        0.05      -20.46     21.48 o
 -14   0  18       22.17       43.57     19.71 o
 -12   0  18        2.01       -4.60      9.51 o
 -10   0  18       60.43       57.79     12.94 o
  -8   0  18      121.17      113.45     11.79 o
  -6   0  18       48.29       43.97      9.74 o
  -4   0  18     1444.60     1476.83     38.98 o
  -2   0  18      220.07      183.91     11.06 o
   0   0  18      129.32      128.01     10.35 o
   2   0  18      522.05      508.26     18.52 o
   4   0  18      323.93      420.19     30.31 o
   6   0  18       40.06       12.02      9.12 o
   8   0  18        0.02       -2.33     11.52 o
  10   0  18        2.07       -4.36     16.09 o
  12   0  18       25.82       13.90     14.77 o
 -13   1  18        0.05       -7.83      7.83 o
 -12   1  18       11.38        0.94      7.85 o
 -11   1  18        0.39       -5.74      6.52 o
 -10   1  18       70.97       87.44      9.64 o
  -9   1  18        7.02        8.76      5.93 o
  -8   1  18        7.38        8.88      6.19 o
  -7   1  18      369.55      411.38     13.93 o
  -6   1  18       10.35        9.10      6.18 o
  -5   1  18      119.59      122.51      9.73 o
  -4   1  18      161.79      165.07      8.79 o
  -3   1  18      257.34      290.75     12.55 o
  -2   1  18       34.64       24.42      5.57 o
  -1   1  18        1.22       -2.06      4.69 o
   0   1  18      123.88      130.18      8.88 o
   1   1  18        2.38        8.87      5.42 o
   2   1  18       32.15       55.03      6.42 o
   3   1  18        7.26       18.44      5.78 o
   4   1  18      292.38      302.87     15.02 o
   5   1  18       38.94       31.96      6.76 o
   6   1  18       60.11       38.48      7.58 o
   7   1  18       12.09        7.01      6.99 o
   8   1  18      124.06      121.11     12.19 o
   9   1  18       15.31        5.31      8.32 o
  10   1  18        3.22        4.44      8.96 o
  11   1  18       18.11       14.20      9.79 o
  12   1  18        2.80       14.87     12.88 o
 -13   2  18       17.62       11.54     10.53 o
 -12   2  18        2.78       -9.31      9.31 o
 -11   2  18        0.64       -6.46      6.46 o
 -10   2  18        3.63        4.15      6.63 o
  -9   2  18      154.40      172.26     13.97 o
  -8   2  18      140.72      132.45      8.97 o
  -7   2  18      103.16      105.52      8.45 o
  -6   2  18        1.57        8.63      5.80 o
  -5   2  18      557.95      589.39     18.02 o
  -4   2  18        1.22        6.40      5.69 o
  -3   2  18       84.70       96.99      7.29 o
  -2   2  18        1.00       -4.50      4.50 o
  -1   2  18      179.20      180.32      9.26 o
   0   2  18       46.28       36.79      6.12 o
   1   2  18       83.60       92.58      7.48 o
   2   2  18       54.22       61.99      7.08 o
   3   2  18       27.90       25.90      6.54 o
   4   2  18        3.48       -5.76      5.76 o
   5   2  18       48.11       60.13      7.89 o
   6   2  18      125.33      113.99      9.39 o
   7   2  18        2.35       -6.63      6.63 o
   8   2  18       35.07       27.24      8.39 o
   9   2  18       84.92      114.80     11.44 o
  10   2  18       20.89       31.59     11.73 o
  11   2  18        1.25       -8.24     10.29 o
 -12   3  18       13.34        4.19     10.18 o
 -11   3  18        1.08       -7.97      7.97 o
 -10   3  18        6.42       -4.78      7.95 o
  -9   3  18        9.68       15.42      8.12 o
  -8   3  18        1.17        4.28      6.50 o
  -7   3  18       75.49       76.41      8.59 o
  -6   3  18      361.16      475.74     14.23 o
  -5   3  18        8.63       23.23      6.26 o
  -4   3  18      138.10      130.82      8.93 o
  -3   3  18       37.94       33.25      5.94 o
  -2   3  18      185.29      200.37      9.55 o
  -1   3  18        5.62       16.75      5.59 o
   0   3  18       96.83      116.18      7.95 o
   1   3  18        3.57        0.85      5.12 o
   2   3  18      136.52      128.27      8.59 o
   3   3  18       30.67       19.60      6.57 o
   4   3  18        2.82       -5.66      5.66 o
   5   3  18        4.34       -4.36      5.96 o
   6   3  18      202.87      209.19     11.67 o
   7   3  18       11.81        5.77      7.13 o
   8   3  18        7.86       -2.12      7.48 o
   9   3  18       63.09       40.10     15.00 o
  10   3  18        0.02       -8.89      8.89 o
  11   3  18        0.05       -1.29     13.89 o
 -12   4  18        9.34       -5.11     24.04 o
 -11   4  18        6.69        2.31      8.85 o
 -10   4  18       14.00        2.30      8.55 o
  -9   4  18        5.18        6.04      8.38 o
  -8   4  18      167.17      162.06     12.76 o
  -7   4  18      187.73      193.50     13.30 o
  -6   4  18       10.07        3.72      6.91 o
  -5   4  18       24.92        9.27      7.29 o
  -4   4  18       75.88       79.84      9.19 o
  -3   4  18       19.60       13.87      6.56 o
  -2   4  18       47.63       40.82      7.43 o
  -1   4  18       12.54        8.43      5.90 o
   0   4  18      139.04      140.37      8.92 o
   1   4  18       40.36       47.47      7.62 o
   2   4  18        8.25       -5.79      5.79 o
   3   4  18        8.85       -6.23      6.23 o
   4   4  18       48.42       55.87      9.38 o
   5   4  18        0.32       -7.28      7.28 o
   6   4  18        3.18        8.98      8.96 o
   7   4  18        6.99        1.53      9.84 o
   8   4  18       39.29       32.40     12.74 o
   9   4  18        8.61       -9.89      9.92 o
  10   4  18       23.24       26.39     13.21 o
 -10   5  18        9.54       14.53      9.58 o
  -9   5  18        0.26       -5.21      8.36 o
  -8   5  18        1.10        2.77      8.11 o
  -7   5  18        8.85       13.06      8.34 o
  -6   5  18        2.41       -6.94      6.94 o
  -5   5  18       15.87       11.48      7.41 o
  -4   5  18        8.18       -6.93      6.93 o
  -3   5  18       28.45       19.47      7.25 o
  -2   5  18       10.68       -0.26      6.63 o
  -1   5  18       65.68       69.44      9.52 o
   0   5  18       15.64       14.32      7.34 o
   1   5  18       46.62       39.28      8.48 o
   2   5  18       38.70       24.16      8.17 o
   3   5  18        4.14       -6.91      6.91 o
   4   5  18        0.06       -7.12      7.12 o
   5   5  18        5.15       13.35      9.42 o
   6   5  18       19.93        0.62     10.21 o
   7   5  18       27.55        2.41     11.83 o
   8   5  18        0.72        7.87     11.65 o
  -8   6  18        2.48       -4.80      7.59 o
  -7   6  18        9.31        5.08      8.50 o
  -6   6  18        2.94       -3.29      8.22 o
  -5   6  18       13.02       15.62      8.69 o
  -4   6  18       24.85        7.27      8.21 o
  -3   6  18       18.20       15.32      8.07 o
  -2   6  18       24.15       16.52      8.07 o
  -1   6  18       28.63       24.68      8.22 o
   0   6  18       66.69       69.67     10.00 o
   1   6  18       48.79       43.37      9.70 o
   2   6  18        8.64       -7.62      7.62 o
   3   6  18        2.61       -3.13      9.07 o
   4   6  18       34.60       14.82     14.18 o
   5   6  18        0.11       -8.98      8.98 o
   6   6  18       24.53       10.28     10.37 o
   7   6  18        0.00       22.51     24.04 o
  -5   7  18       10.02       11.80     16.17 o
  -4   7  18       18.20       30.83     12.90 o
  -3   7  18       17.94       17.11     10.52 o
  -2   7  18       91.42       88.26     11.82 o
  -1   7  18       31.87       49.06      9.07 o
   0   7  18        8.56        3.44      7.56 o
   1   7  18        1.99       -7.55      7.55 o
   2   7  18       49.33       57.10     10.43 o
   3   7  18        1.59       -9.39      9.39 o
 -13   0  19        0.09        4.71     14.44 o
 -11   0  19        0.01       -9.52      9.52 o
  -9   0  19      149.11      132.80     20.94 o
  -7   0  19       28.61       23.93     11.21 o
  -5   0  19      295.61      331.84     17.25 o
  -3   0  19      122.68      117.43     14.52 o
  -1   0  19        1.01       -5.90      5.90 o
   1   0  19       10.65        5.40      7.29 o
   3   0  19       43.85       47.81     10.12 o
   5   0  19       61.86       42.08     10.95 o
   7   0  19        0.44       -9.75      9.75 o
   9   0  19       44.76       21.00     21.17 o
  11   0  19       17.89       16.10     15.12 o
 -13   1  19        1.64       -8.21     10.14 o
 -12   1  19       12.03        2.86      8.13 o
 -11   1  19       12.45        5.86      7.28 o
 -10   1  19        0.03       -6.26      6.26 o
  -9   1  19       16.48       15.16      6.89 o
  -8   1  19      141.80      156.22     10.00 o
  -7   1  19       27.38       30.44      7.13 o
  -6   1  19        2.03       -5.85      5.85 o
  -5   1  19       27.98       29.56      6.30 o
  -4   1  19      131.16      140.73      9.42 o
  -3   1  19      332.28      379.85     12.04 o
  -2   1  19      139.71      124.34      8.02 o
  -1   1  19        0.13       -2.12      5.08 o
   0   1  19      565.99      635.27     15.08 o
   1   1  19      121.85      153.88     10.97 o
   2   1  19      105.49      149.55      8.77 o
   3   1  19      519.90      503.91     13.74 o
   4   1  19        8.01        9.31      5.96 o
   5   1  19        5.90       -3.70      6.04 o
   6   1  19      137.31      137.03     10.14 o
   7   1  19       28.90       23.93      7.84 o
   8   1  19       57.64       47.47     11.69 o
   9   1  19        8.01        6.71      9.42 o
  10   1  19       14.00        0.21      9.20 o
  11   1  19        2.33       -0.50     10.29 o
 -13   2  19        1.46       -4.09     25.57 o
 -12   2  19        0.06       -9.68      9.68 o
 -11   2  19        1.23       -8.60      8.60 o
 -10   2  19        0.10       -3.11      7.44 o
  -9   2  19        0.05        0.26      6.19 o
  -8   2  19        8.33       13.51      6.54 o
  -7   2  19        9.77       -0.07      6.10 o
  -6   2  19      141.97      172.41     14.61 o
  -5   2  19        0.42       12.58      6.35 o
  -4   2  19        8.79       14.70      5.57 o
  -3   2  19       17.40       20.05      5.88 o
  -2   2  19      310.49      325.38     14.68 o
  -1   2  19       16.11        9.71      5.68 o
   0   2  19       45.38       50.33      6.86 o
   1   2  19       84.14       87.67      7.88 o
   2   2  19        2.75        6.94      5.88 o
   3   2  19      137.29      150.34     10.28 o
   4   2  19      130.89      131.19      9.43 o
   5   2  19      133.81      117.60      9.63 o
   6   2  19       11.09        1.70      6.84 o
   7   2  19        3.44       -6.89      6.89 o
   8   2  19       31.13       27.47      8.63 o
   9   2  19        0.65        7.19      9.11 o
  10   2  19        4.62       -0.18      9.23 o
  11   2  19        0.21       -8.85     12.15 o
 -12   3  19        0.60       -9.93      9.93 o
 -11   3  19        4.31       -8.34      8.34 o
 -10   3  19       10.60       -3.56      8.61 o
  -9   3  19       21.49       17.43      9.47 o
  -8   3  19        0.74        8.26      9.30 o
  -7   3  19      182.54      186.94     13.92 o
  -6   3  19      205.63      212.85     12.61 o
  -5   3  19       91.88       87.67      8.38 o
  -4   3  19       68.65       66.02      6.88 o
  -3   3  19      151.10      186.43     10.74 o
  -2   3  19        0.33       -1.20      5.08 o
  -1   3  19        1.13       -5.21      5.21 o
   0   3  19       28.82       15.12      5.90 o
   1   3  19      122.28      135.40      9.41 o
   2   3  19       15.77       12.56      6.18 o
   3   3  19       10.44        6.76      6.05 o
   4   3  19        4.28        1.76      6.20 o
   5   3  19      157.28      175.57     11.03 o
   6   3  19       21.78       12.77      7.60 o
   7   3  19        0.28       -1.38      7.88 o
   8   3  19       22.05       11.72     12.06 o
   9   3  19        1.26       -4.36      8.89 o
  10   3  19        4.98       12.66     11.70 o
 -11   4  19        0.69       -1.48     11.32 o
 -10   4  19        8.05       -4.47      8.58 o
  -9   4  19        8.05       -3.72      8.79 o
  -8   4  19       35.81       48.27      9.73 o
  -7   4  19       89.54      139.66     12.29 o
  -6   4  19       29.38       23.66      7.96 o
  -5   4  19       78.44       93.23     10.58 o
  -4   4  19        9.97        0.20      7.25 o
  -3   4  19        7.32        5.49      6.49 o
  -2   4  19        0.10       -3.94      6.63 o
  -1   4  19       92.14       94.25      9.19 o
   0   4  19        5.47        4.02      6.98 o
   1   4  19       60.56       71.02      9.79 o
   2   4  19       42.99       43.56      8.99 o
   3   4  19       10.40       -5.02      7.50 o
   4   4  19        2.86       -7.93      7.93 o
   5   4  19        6.09       -7.91      8.40 o
   6   4  19       13.96       -3.21      9.84 o
   7   4  19       53.36       49.92     14.53 o
   8   4  19       21.92        9.03     10.40 o
   9   4  19       13.05       -0.61     12.50 o
  -9   5  19        0.22        2.40      8.71 o
  -8   5  19      121.49      142.19     13.08 o
  -7   5  19        3.52       -5.29      8.12 o
  -6   5  19       46.06       52.26     10.01 o
  -5   5  19        9.45        1.57      7.91 o
  -4   5  19       62.75       59.60      9.80 o
  -3   5  19        8.00        4.05      6.99 o
  -2   5  19       12.74       -2.83      7.05 o
  -1   5  19        3.38       -6.71      6.71 o
   0   5  19       70.86       58.67      9.20 o
   1   5  19       25.12       14.65      8.06 o
   2   5  19       10.09       -3.74      7.26 o
   3   5  19        7.76       -7.37      7.37 o
   4   5  19        3.17       -8.10      8.10 o
   5   5  19        9.36       -2.29     12.48 o
   6   5  19        8.54       -6.22     12.57 o
   7   5  19        0.54      -10.47     10.47 o
   8   5  19       13.27       28.13     25.57 o
  -7   6  19        5.95       -1.52      9.10 o
  -6   6  19       20.66       17.30      9.75 o
  -5   6  19       18.20       11.49      9.17 o
  -4   6  19        8.94       -2.90      8.29 o
  -3   6  19        0.65       -7.42      7.42 o
  -2   6  19        0.60        3.02      7.81 o
  -1   6  19      103.95      112.76     11.67 o
   0   6  19        2.03       -0.92      9.06 o
   1   6  19       28.03        9.29     13.29 o
   2   6  19        4.02       -7.81      7.81 o
   3   6  19       60.22       39.65     13.61 o
   4   6  19        0.10       -9.42      9.42 o
   5   6  19       16.43      -13.80     13.80 o
  -3   7  19       62.85       69.56     28.13 o
  -2   7  19        5.45       24.82     17.47 o
  -1   7  19        4.92        9.52      9.72 o
   0   7  19        9.92       32.70     11.36 o
   1   7  19       59.16       83.37     26.60 o
 -12   0  20        4.49       -3.83     11.22 o
 -10   0  20       42.55       39.54     11.48 o
  -8   0  20        3.67       -5.64     12.17 o
  -6   0  20       35.33       16.94      9.34 o
  -4   0  20      196.97      183.71     20.86 o
  -2   0  20      169.90      177.77     14.39 o
   0   0  20       68.23       59.16      9.45 o
   2   0  20       42.08       32.71     11.76 o
   4   0  20        2.24       -3.57      8.47 o
   6   0  20       19.13       -9.71      9.71 o
   8   0  20       32.68       44.41     12.76 o
  10   0  20       50.13       33.39     19.74 o
 -12   1  20        6.73       11.69      9.19 o
 -11   1  20        2.63       -4.38      7.74 o
 -10   1  20       10.69        7.82      7.26 o
  -9   1  20       37.57       32.32      8.06 o
  -8   1  20       44.46       51.32      8.71 o
  -7   1  20       60.93       54.00      8.14 o
  -6   1  20       10.25        4.21      6.46 o
  -5   1  20       23.13       19.46      6.80 o
  -4   1  20      208.34      234.35     11.64 o
  -3   1  20       13.54       33.39      5.78 o
  -2   1  20       15.74        2.47      5.38 o
  -1   1  20       70.22       55.54      7.52 o
   0   1  20        2.47       11.30      5.83 o
   1   1  20        2.44        2.74      5.98 o
   2   1  20       84.27       89.76      8.25 o
   3   1  20       23.34       25.93      8.82 o
   4   1  20       46.36       38.51      7.35 o
   5   1  20       28.51        8.59      7.11 o
   6   1  20       33.79       30.39      8.15 o
   7   1  20        6.37       -2.19      8.05 o
   8   1  20       36.38       34.27     11.43 o
   9   1  20       28.95       24.37      9.85 o
  10   1  20        5.43       -7.29      9.00 o
 -12   2  20        3.62       -0.93     11.97 o
 -11   2  20       34.78       24.85     11.13 o
 -10   2  20        4.19       -3.89      7.72 o
  -9   2  20        0.81       -6.40      6.40 o
  -8   2  20       11.63        6.29      7.17 o
  -7   2  20       61.53       79.32      8.96 o
  -6   2  20       64.63       56.84      7.98 o
  -5   2  20        5.12        0.99      5.20 o
  -4   2  20       70.17       61.18      7.05 o
  -3   2  20      148.65      161.34     11.41 o
  -2   2  20       97.06      104.57      8.06 o
  -1   2  20       13.46       -5.60      5.60 o
   0   2  20        9.79        1.43      5.79 o
   1   2  20       51.58       38.83      6.86 o
   2   2  20      162.50      174.07     10.14 o
   3   2  20        2.40        6.47      6.38 o
   4   2  20       85.33       75.85     10.48 o
   5   2  20        0.07       -6.57      6.57 o
   6   2  20        0.00       -7.19      7.19 o
   7   2  20        0.13       -7.57      7.57 o
   8   2  20        5.38       -8.32      8.32 o
   9   2  20        8.77        2.15      8.93 o
  10   2  20        0.28       -9.28      9.28 o
 -11   3  20       11.49       -8.99      8.99 o
 -10   3  20        3.73       -8.48      9.26 o
  -9   3  20        0.26       -8.42      9.80 o
  -8   3  20       34.66       27.68      9.45 o
  -7   3  20        7.09        1.97      7.82 o
  -6   3  20       14.16        6.66      7.97 o
  -5   3  20        2.17       -6.63      6.63 o
  -4   3  20       60.14       45.90      6.93 o
  -3   3  20        6.54        6.20      5.78 o
  -2   3  20        0.19       -5.18      5.18 o
  -1   3  20       10.00        3.75      5.57 o
   0   3  20      326.16      411.23     15.86 o
   1   3  20       27.48       21.41      6.44 o
   2   3  20        6.66        3.55      6.06 o
   3   3  20        0.00       -5.69      5.69 o
   4   3  20      219.93      226.19     14.72 o
   5   3  20       13.20        9.21      7.48 o
   6   3  20       33.86        9.23      7.55 o
   7   3  20        6.52       -8.57      8.57 o
   8   3  20        5.09       -9.60      9.60 o
   9   3  20       33.20        9.06     11.63 o
 -10   4  20       35.42       21.75     10.51 o
  -9   4  20       11.54        2.40      9.84 o
  -8   4  20       68.26       76.81     11.72 o
  -7   4  20       71.73       93.97     11.61 o
  -6   4  20        0.30        4.33      8.91 o
  -5   4  20       38.91       35.85      8.60 o
  -4   4  20       28.68       24.32      9.11 o
  -3   4  20       18.37       11.42      7.97 o
  -2   4  20      169.60      225.84     15.76 o
  -1   4  20        2.93       -3.47      6.84 o
   0   4  20       85.78       84.39      9.59 o
   1   4  20       24.99        6.83      7.94 o
   2   4  20        3.77       -8.70      8.70 o
   3   4  20        6.39       -3.10      8.32 o
   4   4  20        9.03       -2.25     10.39 o
   5   4  20       16.41        2.36     11.16 o
   6   4  20       46.78       47.29     16.87 o
   7   4  20       16.09        9.31     10.23 o
   8   4  20        7.89       12.93     11.30 o
  -8   5  20        1.14       12.46      9.19 o
  -7   5  20        8.03        8.72      9.09 o
  -6   5  20       52.58       54.03     10.32 o
  -5   5  20      125.39      128.57     12.32 o
  -4   5  20        1.77       -0.09      7.01 o
  -3   5  20       10.33        5.46      7.71 o
  -2   5  20        9.28       -5.36      8.22 o
  -1   5  20        4.00       -4.85      7.18 o
   0   5  20       73.79       88.79     10.54 o
   1   5  20        3.45       -7.19      7.19 o
   2   5  20        0.78       -7.70      7.70 o
   3   5  20        5.10       -8.06      8.06 o
   4   5  20        0.21       -8.23      8.23 o
   5   5  20       26.60       19.65     10.07 o
   6   5  20        0.01       -9.79      9.79 o
   7   5  20        7.03        2.05     23.53 o
  -6   6  20       46.09       39.08     19.69 o
  -5   6  20       29.19       30.23     12.02 o
  -4   6  20        1.26       -7.91      7.91 o
  -3   6  20       16.22        5.70      8.71 o
  -2   6  20       68.79       68.57     10.75 o
  -1   6  20       11.14       11.31      8.83 o
   0   6  20        0.46        4.52      8.73 o
   1   6  20        6.32        4.70     11.77 o
   2   6  20       89.26      109.48     18.22 o
   3   6  20        0.32       -4.01      9.80 o
   4   6  20        8.17        5.03     22.76 o
 -11   0  21       21.44       11.32     10.66 o
  -9   0  21        5.89      -10.04     10.04 o
  -7   0  21        4.61       -7.58      9.54 o
  -5   0  21        4.44       -8.65      8.65 o
  -3   0  21       10.63        5.23      9.31 o
  -1   0  21       10.91       -8.37      8.37 o
   1   0  21      157.56      215.27     19.86 o
   3   0  21      117.31       96.49     12.80 o
   5   0  21        5.23        8.01     10.15 o
   7   0  21       30.06       26.16     12.89 o
   9   0  21       60.50       52.67     17.35 o
 -12   1  21        1.27       31.29     18.24 o
 -11   1  21        0.00       -7.76      7.76 o
 -10   1  21       42.71       28.15      8.45 o
  -9   1  21        1.32       -3.54      7.21 o
  -8   1  21       23.00       15.18      7.54 o
  -7   1  21        2.39       -5.21      6.74 o
  -6   1  21       45.51       37.04      7.95 o
  -5   1  21        2.26       -6.33      6.33 o
  -4   1  21       44.65       67.47      8.39 o
  -3   1  21      135.74      137.40      9.98 o
  -2   1  21      152.55      161.19     10.53 o
  -1   1  21        0.96       -5.58      5.58 o
   0   1  21       59.77       56.47      9.43 o
   1   1  21       42.90       57.74      7.43 o
   2   1  21        8.27        3.94      6.69 o
   3   1  21        2.34        4.89      6.90 o
   4   1  21       16.42        6.46      7.40 o
   5   1  21       79.66       75.02     11.50 o
   6   1  21       24.57        2.64      7.40 o
   7   1  21       43.09       20.06     11.87 o
   8   1  21        4.54        2.96      8.70 o
   9   1  21        0.57        8.77     10.04 o
  10   1  21        0.37        5.61     18.04 o
 -11   2  21        3.73       -3.49     10.33 o
 -10   2  21        1.34       -9.62      9.62 o
  -9   2  21        0.48       -4.58      8.11 o
  -8   2  21       77.08       73.18      9.09 o
  -7   2  21        2.17       -5.09      6.98 o
  -6   2  21       21.14        9.75      7.10 o
  -5   2  21        0.06       -6.11      6.11 o
  -4   2  21      140.81      177.65     10.16 o
  -3   2  21       78.58       70.23      7.43 o
  -2   2  21       12.58       15.07      6.44 o
  -1   2  21       87.14       84.81      8.72 o
   0   2  21        0.65        0.62      5.92 o
   1   2  21       62.45       58.18      8.17 o
   2   2  21       23.36       23.15      7.60 o
   3   2  21        5.20       -6.28      6.28 o
   4   2  21       84.12       78.88     11.41 o
   5   2  21        8.13       -7.20      7.20 o
   6   2  21       24.27        0.29      7.92 o
   7   2  21        0.53       -8.29      8.29 o
   8   2  21        7.74       -4.93      9.11 o
   9   2  21        7.01       -6.06      9.30 o
 -10   3  21        3.11       -7.28      8.77 o
  -9   3  21       77.37       66.29     11.63 o
  -8   3  21        1.99       -8.77      8.77 o
  -7   3  21       14.94       -3.74      8.24 o
  -6   3  21       15.14       -9.10      9.10 o
  -5   3  21       25.36       17.71      7.36 o
  -4   3  21       17.52       21.61      7.19 o
  -3   3  21        0.98       -6.48      6.48 o
  -2   3  21        2.41       -5.42      5.76 o
  -1   3  21      175.54      197.25     12.84 o
   0   3  21       12.09        8.52      6.51 o
   1   3  21        3.82       -5.82      5.82 o
   2   3  21       10.13        2.07      6.71 o
   3   3  21      230.20      251.40     16.01 o
   4   3  21        5.37        5.22     11.85 o
   5   3  21       12.06       -7.31     10.09 o
   6   3  21        1.91       -9.44      9.44 o
   7   3  21        5.40      -10.05     10.05 o
   8   3  21       13.33       25.82     12.85 o
  -9   4  21        2.33       -7.68      9.26 o
  -8   4  21        7.14        4.13      9.01 o
  -7   4  21        5.64       -0.37      9.26 o
  -6   4  21        0.01       -8.67      8.67 o
  -5   4  21       15.08        6.68      7.62 o
  -4   4  21       12.48        0.48      9.21 o
  -3   4  21       84.14       75.17      9.18 o
  -2   4  21       35.51       34.32      8.37 o
  -1   4  21       39.07       33.52      8.13 o
   0   4  21       16.06       15.76      8.02 o
   1   4  21        2.09       -7.56      7.56 o
   2   4  21        0.06       -7.16      7.16 o
   3   4  21        4.62       -0.75      8.89 o
   4   4  21        1.59       -8.35      8.35 o
   5   4  21       40.18       11.75     11.25 o
   6   4  21       11.20       -9.86     11.40 o
   7   4  21       14.74       -3.56     10.94 o
  -7   5  21        0.02        9.86      9.40 o
  -6   5  21      170.08      212.96     15.11 o
  -5   5  21       39.68       47.44      9.36 o
  -4   5  21        0.43       -5.87      7.62 o
  -3   5  21        0.66       -7.06      7.06 o
  -2   5  21       26.64       22.73      8.75 o
  -1   5  21       24.58        5.92      8.11 o
   0   5  21       20.12       29.27      8.76 o
   1   5  21       10.21        1.87      8.61 o
   2   5  21        0.06       -8.25      8.25 o
   3   5  21        0.03       -8.88      8.88 o
   4   5  21       46.25       31.67     14.65 o
   5   5  21        1.11      -10.59     10.59 o
  -4   6  21       14.79        2.10     28.64 o
  -3   6  21        3.40      -11.08     11.08 o
  -2   6  21        3.25       -8.18      8.18 o
  -1   6  21        2.82       -8.04      8.90 o
   0   6  21        2.08       -9.26      9.26 o
   1   6  21       37.29       13.59     13.20 o
   2   6  21        0.06       -7.59     21.48 o
 -10   0  22        3.16       -6.28     11.96 o
  -8   0  22       32.49       16.31     12.04 o
  -6   0  22       25.40       -6.19      9.41 o
  -4   0  22        0.44       -9.51      9.51 o
  -2   0  22       61.37       41.17     11.16 o
   0   0  22        3.11       -9.57      9.57 o
   2   0  22        0.29        1.87     10.11 o
   4   0  22       17.00       14.90     12.21 o
   6   0  22        2.56      -11.09     11.09 o
   8   0  22       41.36       28.03     14.11 o
 -11   1  22       21.04       25.29     13.14 o
 -10   1  22       16.86        8.36      8.84 o
  -9   1  22        3.91       -7.23      7.23 o
  -8   1  22       24.17       34.32      9.18 o
  -7   1  22       44.69       33.12     10.51 o
  -6   1  22        2.92       -6.59      6.59 o
  -5   1  22       58.98       42.51      8.38 o
  -4   1  22        3.74       -6.73      6.73 o
  -3   1  22       92.72       86.00      9.24 o
  -2   1  22       13.66        7.01      6.94 o
  -1   1  22       52.91       55.84      8.76 o
   0   1  22       47.40       59.83     10.23 o
   1   1  22       29.24       42.64      8.95 o
   2   1  22      114.70      105.14     10.34 o
   3   1  22      105.51      116.15     11.12 o
   4   1  22       93.22       84.52     10.01 o
   5   1  22       48.57       26.20      8.89 o
   6   1  22       41.43       28.22      9.10 o
   7   1  22        3.35       -8.55      8.55 o
   8   1  22        0.19       -6.05      7.97 o
   9   1  22        0.00      -11.51     16.28 o
 -10   2  22       15.35       12.64     10.06 o
  -9   2  22       59.79       55.39     16.06 o
  -8   2  22        3.14       -3.73     11.34 o
  -7   2  22        0.08       -7.97      7.97 o
  -6   2  22        2.18       -6.64      6.64 o
  -5   2  22       51.41       47.20      8.73 o
  -4   2  22       73.10       64.75      8.83 o
  -3   2  22        3.98       -1.97      6.63 o
  -2   2  22        0.47       -5.81      7.18 o
  -1   2  22       37.66       28.31      9.79 o
   0   2  22        8.88       -1.49      6.92 o
   1   2  22       96.43      131.56     13.81 o
   2   2  22        1.54       -6.96      6.96 o
   3   2  22       51.53       34.67      8.00 o
   4   2  22        0.21       -7.12      7.12 o
   5   2  22        0.10       -7.16      7.16 o
   6   2  22        1.57       -7.55      7.55 o
   7   2  22       14.55        5.99      9.83 o
   8   2  22        1.47        3.81      9.61 o
  -9   3  22        5.82        5.74     10.16 o
  -8   3  22        0.05       -9.60      9.60 o
  -7   3  22       29.36       15.64      9.87 o
  -6   3  22        8.49       -7.67      9.38 o
  -5   3  22       12.13       -8.13      8.97 o
  -4   3  22       16.20       10.04      9.98 o
  -3   3  22       33.96       51.85     10.58 o
  -2   3  22      102.47      107.54     14.38 o
  -1   3  22        4.13       -3.55      8.06 o
   0   3  22       30.46       21.07      8.56 o
   1   3  22        5.49       -6.50      7.85 o
   2   3  22        2.01       -1.27      7.78 o
   3   3  22       53.21       48.34     10.61 o
   4   3  22        2.77       -8.06      8.06 o
   5   3  22      107.12       82.03     12.99 o
   6   3  22        4.37       -9.86      9.90 o
   7   3  22        0.05       -9.69     11.56 o
  -8   4  22       14.65        5.31     12.13 o
  -7   4  22        0.13       -9.00      9.00 o
  -6   4  22        0.54       -9.15      9.15 o
  -5   4  22        5.50        2.14      8.17 o
  -4   4  22       36.41       36.32     11.48 o
  -3   4  22        1.97       -6.54      6.54 o
  -2   4  22        0.98       -5.38      7.88 o
  -1   4  22      114.15      143.41     14.40 o
   0   4  22        0.76       -7.53      7.53 o
   1   4  22        4.91       -5.38      9.02 o
   2   4  22       15.72        4.88      9.18 o
   3   4  22       41.10       22.87     15.54 o
   4   4  22       14.45        8.39      9.49 o
   5   4  22       12.63       -5.37     13.20 o
   6   4  22       15.89       25.61     12.77 o
  -6   5  22        4.76       21.76     13.16 o
  -5   5  22       14.63       29.11      9.25 o
  -4   5  22        0.03        2.26      8.47 o
  -3   5  22        3.69       -7.74      7.74 o
  -2   5  22        0.38       -8.12      8.12 o
  -1   5  22        1.91       -7.95      8.00 o
   0   5  22        9.04        9.22     10.74 o
   1   5  22       20.23       20.69     10.31 o
   2   5  22        0.44       -6.97      9.09 o
   3   5  22       24.95       10.21     10.36 o
   4   5  22        1.22        6.14     24.04 o
  -9   0  23       29.35       14.59     12.26 o
  -7   0  23        2.02       -3.99     10.72 o
  -5   0  23       51.64       44.54     11.62 o
  -3   0  23       58.43       31.25     14.93 o
  -1   0  23       29.64       26.64     11.70 o
   1   0  23        6.37       -2.37     10.59 o
   3   0  23       90.92      110.47     15.49 o
   5   0  23       37.63       36.14     13.70 o
   7   0  23        7.10      -12.35     12.35 o
 -10   1  23        0.53        9.60     12.38 o
  -9   1  23        7.09       -5.82      7.87 o
  -8   1  23       37.81       34.32      8.92 o
  -7   1  23       14.45        5.39      8.01 o
  -6   1  23       37.24       17.89      8.66 o
  -5   1  23        0.93       -7.51      7.51 o
  -4   1  23        2.31       -7.26      7.26 o
  -3   1  23        0.01       -7.50      7.50 o
  -2   1  23        0.24       -7.42      7.42 o
  -1   1  23       39.34       19.79      8.10 o
   0   1  23       63.82       45.42      9.13 o
   1   1  23       36.17       40.65      8.79 o
   2   1  23      107.25      149.63     14.13 o
   3   1  23        5.16       -5.73      8.98 o
   4   1  23        8.32       -2.94      7.91 o
   5   1  23       50.07       53.47     10.33 o
   6   1  23       16.61        1.64      8.95 o
   7   1  23        1.18       -9.44      9.44 o
   8   1  23        1.44      -10.13     16.45 o
  -9   2  23        0.01        3.09     12.53 o
  -8   2  23        5.23        1.05     10.47 o
  -7   2  23        0.03       -8.90      8.90 o
  -6   2  23       24.80        5.71     10.94 o
  -5   2  23        1.69       -7.98      7.98 o
  -4   2  23       36.74       20.97      8.04 o
  -3   2  23       16.36       -6.44      6.80 o
  -2   2  23        1.83       -7.28      7.28 o
  -1   2  23       27.05       15.77      8.16 o
   0   2  23       44.45       41.99      9.70 o
   1   2  23        7.38       -0.56      7.92 o
   2   2  23        0.83       -7.28      7.28 o
   3   2  23        0.01       -4.91      8.03 o
   4   2  23       58.25       49.00     13.68 o
   5   2  23        4.82       -8.02      8.02 o
   6   2  23       11.95       -7.94      8.79 o
   7   2  23        1.05       -6.65     10.53 o
  -8   3  23       13.78       11.91     11.85 o
  -7   3  23       15.53      -13.65     14.75 o
  -6   3  23        0.02      -10.01     10.01 o
  -5   3  23        2.49       -9.10      9.10 o
  -4   3  23       36.51       25.99     14.35 o
  -3   3  23      163.53      170.63     22.06 o
  -2   3  23        1.26       -6.83     14.55 o
  -1   3  23       28.68       10.72      9.37 o
   0   3  23        2.73        0.74      9.74 o
   1   3  23       33.63       37.42     11.40 o
   2   3  23       80.64       72.14     13.24 o
   3   3  23       66.39       64.64     10.99 o
   4   3  23       89.37       63.50     13.56 o
   5   3  23        0.60        1.95     10.54 o
   6   3  23        2.91       19.52     12.91 o
  -7   4  23        3.28      -20.46     23.02 o
  -6   4  23        3.05       -9.23      9.39 o
  -5   4  23       14.85       -1.34     10.73 o
  -4   4  23        0.86       -8.64      8.64 o
  -3   4  23       13.33       11.41     10.03 o
  -2   4  23       22.26       10.32      9.70 o
  -1   4  23        1.33       -2.57      8.13 o
   0   4  23       25.08       12.73      8.67 o
   1   4  23       62.16       64.58     14.32 o
   2   4  23       35.08       26.73     11.78 o
   3   4  23        0.49       -6.49     11.21 o
   4   4  23       12.71      -10.48     10.48 o
  -4   5  23        0.11        9.72     25.06 o
  -3   5  23        0.83       -2.72     10.65 o
  -2   5  23        5.62       -6.66     12.07 o
  -1   5  23       17.83       10.31     11.55 o
   0   5  23        7.03       -0.54     11.29 o
   1   5  23        2.44      -11.91     11.91 o
  -8   0  24        5.47        4.20     11.55 o
  -6   0  24        5.36       -8.52     11.31 o
  -4   0  24        5.71      -10.61     10.61 o
  -2   0  24        1.85      -11.22     11.22 o
   0   0  24        0.35       -4.98     11.73 o
   2   0  24       43.71       45.90     13.51 o
   4   0  24        7.07      -11.71     12.99 o
   6   0  24       34.82       15.39     13.89 o
  -9   1  24       26.57       27.88     18.45 o
  -8   1  24       23.66       18.06      9.64 o
  -7   1  24       24.64       -0.34      8.33 o
  -6   1  24        0.04       -7.15      7.15 o
  -5   1  24        1.08       -7.57      7.57 o
  -4   1  24        5.30       -7.30      7.30 o
  -3   1  24       40.16        9.32      8.31 o
  -2   1  24        9.32       -7.68      7.68 o
  -1   1  24        0.23       -8.14      8.14 o
   0   1  24       24.30        7.46      8.50 o
   1   1  24       83.89       83.42     10.39 o
   2   1  24        1.62       -8.26      8.26 o
   3   1  24        0.02       -8.17      8.17 o
   4   1  24       35.01       23.79      9.86 o
   5   1  24       33.40       28.16     12.35 o
   6   1  24        9.86       -1.49      9.48 o
  -8   2  24        8.49       -3.36     12.33 o
  -7   2  24       44.59       36.48     14.69 o
  -6   2  24        3.85       -9.29      9.29 o
  -5   2  24       68.97       41.87     15.26 o
  -4   2  24        0.12       -8.60      8.60 o
  -3   2  24        0.09      -11.70     11.70 o
  -2   2  24        0.48       -7.90      7.90 o
  -1   2  24       58.36       44.27     12.87 o
   0   2  24        6.92        1.48      8.15 o
   1   2  24        6.99       -8.02      8.02 o
   2   2  24       40.30       19.13      9.34 o
   3   2  24       63.11       51.42     10.38 o
   4   2  24        7.73       -4.87     11.50 o
   5   2  24        0.06       -9.99      9.99 o
   6   2  24        0.01       -1.33     17.26 o
  -7   3  24        2.74      -12.27     12.27 o
  -6   3  24        0.49      -10.21     10.21 o
  -5   3  24       11.42       -4.35     10.45 o
  -4   3  24        0.18      -10.12     10.12 o
  -3   3  24        0.19      -10.06     10.06 o
  -2   3  24        3.64       -8.88      8.88 o
  -1   3  24        0.18       -8.68      8.68 o
   0   3  24       19.31        0.22     13.26 o
   1   3  24       89.08       86.03     16.61 o
   2   3  24       66.94       49.54     15.10 o
   3   3  24        2.20      -11.11     11.11 o
   4   3  24        7.95      -11.47     11.47 o
   5   3  24       37.96       43.48     29.15 o
  -5   4  24        0.16        0.51     24.55 o
  -4   4  24        6.86        4.95     11.09 o
  -3   4  24       12.18       -0.11     11.09 o
  -2   4  24        6.24       -7.56     10.23 o
  -1   4  24        0.24       -9.70      9.70 o
   0   4  24       11.04       -8.35     11.74 o
   1   4  24        3.01       -9.26     10.81 o
   2   4  24        2.25      -11.89     11.89 o
  -7   0  25        9.11        5.48     13.88 o
  -5   0  25       11.29       -6.15     13.07 o
  -3   0  25        5.91      -11.22     11.22 o
  -1   0  25        8.22        0.79     12.52 o
   1   0  25       37.84       37.44     18.35 o
   3   0  25        6.62       -4.14     14.69 o
   5   0  25       56.47       61.21     16.88 o
  -7   1  25        5.10       -2.36     10.68 o
  -6   1  25        1.03       -8.45      8.45 o
  -5   1  25        0.62       -8.02      8.02 o
  -4   1  25        9.50       -7.95      7.95 o
  -3   1  25        1.24       -7.83      7.83 o
  -2   1  25        7.64       -5.37      8.96 o
  -1   1  25        2.50       -8.15      8.15 o
   0   1  25       96.10       80.30     14.95 o
   1   1  25        2.39       -6.63      9.13 o
   2   1  25        5.68       -7.37      8.73 o
   3   1  25        1.45       -8.99      8.99 o
   4   1  25       34.83       36.32     13.34 o
   5   1  25        8.04        8.46     12.50 o
  -6   2  25       47.78       60.78     14.55 o
  -5   2  25       11.40        1.63      9.49 o
  -4   2  25       10.20       -7.81      9.89 o
  -3   2  25       10.10       -8.89      8.89 o
  -2   2  25       58.32       25.51     16.13 o
  -1   2  25        0.26      -10.82     10.82 o
   0   2  25       15.21        0.24      9.75 o
   1   2  25        7.82       -1.88     10.17 o
   2   2  25       64.27       52.03     13.59 o
   3   2  25        7.78        0.08     10.85 o
   4   2  25        7.64        8.93     12.70 o
  -5   3  25       15.74       22.82     14.96 o
  -4   3  25        7.33      -11.76     11.76 o
  -3   3  25       18.93       -8.25     10.72 o
  -2   3  25        6.18      -10.50     10.50 o
  -1   3  25        5.65      -11.12     11.12 o
   0   3  25       16.04        7.09     11.57 o
   1   3  25       15.18        9.78     12.57 o
   2   3  25        0.15      -11.72     12.43 o
  -6   0  26        0.26      -17.39     23.53 o
  -4   0  26       19.67        8.66     13.29 o
  -2   0  26        9.47      -14.03     14.03 o
   0   0  26       37.13       36.54     20.02 o
   2   0  26        6.73       -6.17     12.90 o
  -5   1  26       14.36        8.24     11.31 o
  -4   1  26        5.79       -8.76      8.76 o
  -3   1  26        1.74       -9.33      9.33 o
  -2   1  26        6.23       -8.90      8.90 o
  -1   1  26       22.84       -9.43      9.43 o
   0   1  26        1.20       -9.49      9.49 o
   1   1  26        3.27      -10.73     10.73 o
   2   1  26        5.20       -7.42      9.76 o
   3   1  26        7.70       -1.79     18.45 o
  -4   2  26        5.78      -15.11     15.11 o
  -3   2  26       13.44       19.26     11.79 o
  -2   2  26       21.48       -5.90     13.53 o
  -1   2  26        1.57      -10.32     10.32 o
   0   2  26        1.46      -12.68     12.68 o
   1   2  26       34.09       57.67     15.14 o
 
